# Supplementary material for: Retrotransposition-competent L1s are increased in the genomes of individuals with amyotrophic lateral sclerosis
Source: Exp Biol Med (Maywood). 2025 Jun 3;250:10575. doi: 10.3389/ebm.2025.10575 (PMC12172249; doi:10.3389/ebm.2025.10575)
Supplement: Supplementary file 1 [file Table2.xlsx]

## Sheet: Sheet1
L1	estimate	std. error	tvalue	Pvalue	adj p value
NRL1_9_4265417	-6.5494	1.5195	-4.31	1.7e-05	0.008517
RL1_11_93136640	-1.1822	0.3816	-3.098	0.00197	0.95742
NRL1_16_76831894	1.4005	0.4543	3.083	0.00207	1
NRL1_20_52350830	-4.1771	1.385	-3.016	0.00259	1
RL1_12_83450282	2.381	0.8623	2.761	0.0058	1
NRL1_8_114869552	-1.203	0.4435	-2.712	0.00673	1
NRL1_3_146570515	-4.4139	1.6323	-2.704	0.0069	1
NRL1_1_113545899	3.0744	1.2128	2.535	0.01131	1
NRL1_8_57164765	3.5778	1.4544	2.46	0.01396	1
NRL1_11_75035365	-2.0579	0.8813	-2.335	0.01963	1
NRL1_13_85766014	0.8465	0.3634	2.33	0.01991	1
NRL1_4_60113855	-1.962	0.8582	-2.286	0.02234	1
RL1_11_49104082	1.33	0.5821	2.285	0.0224	1
NRL1_8_82828458	1.2185	0.5363	2.272	0.02317	1
NRL1_17_15607879	1.3611	0.6069	2.243	0.02501	1
NRL1_8_71100931	-2.3181	1.038	-2.233	0.02562	1
RL1_2_175481955	0.8188	0.3724	2.199	0.02799	1
RL1_18_836735	1.9863	0.9141	2.173	0.02988	1
NRL1_11_110507165	0.9824	0.4616	2.128	0.0334	1
RL1_11_95436219	-1.0689	0.503	-2.125	0.03368	1
RL1_16_16840523	-1.0689	0.503	-2.125	0.03368	1
NRL1_13_77480951	-2.1648	1.0216	-2.119	0.03419	1
NRL1_4_27739380	1.8146	0.8843	2.052	0.04028	1
NRL1_5_147883862	1.5523	0.7608	2.04	0.04143	1
NRL1_20_29746075	1.3802	0.6776	2.037	0.04176	1
NRL1_4_156526814	-1.1568	0.5684	-2.035	0.04196	1
NRL1_5_124819656	-1.7944	0.8861	-2.025	0.04297	1
RL1_5_104518588	0.7182	0.3558	2.018	0.04367	1
RL1_1_86275297	0.7847	0.3888	2.018	0.0437	1
NRL1_15_22286225	-1.1648	0.5825	-2	0.04566	1
NRL1_3_174037918	-2.4487	1.2307	-1.99	0.04674	1
RL1_17_70458957	-0.6635	0.3409	-1.946	0.05177	1
NRL1_12_96971767	-1.417	0.7303	-1.94	0.05249	1
NRL1_12_126318397	0.7474	0.3896	1.918	0.05523	1
NRL1_8_74811501	-1.2031	0.6343	-1.897	0.05796	1
NRL1_3_186654352	-0.6719	0.3551	-1.892	0.05863	1
RL1_2_34572563	1.8439	0.9966	1.85	0.06441	1
NRL1_15_46043383	-2.7703	1.5175	-1.826	0.06804	1
NRL1_4_29479096	-1.57	0.8607	-1.824	0.06826	1
NRL1_3_193636386	-0.624	0.3429	-1.82	0.06889	1
NRL1_4_137492407	-1.9923	1.1054	-1.802	0.07161	1
RL1_1_184845610	0.6108	0.3392	1.8	0.07191	1
RL1_4_87347109	0.823	0.4627	1.779	0.0754	1
NRL1_3_151970313	-1.5509	0.876	-1.771	0.07677	1
RL1_12_97717934	-0.6863	0.3913	-1.754	0.07955	1
NRL1_4_119796389	-0.9024	0.5148	-1.753	0.07976	1
RL1_6_161982232	0.6857	0.392	1.749	0.08043	1
NRL1_2_22483467	2.1272	1.2283	1.732	0.08344	1
RL1_7_31484166	1.0561	0.6107	1.729	0.08389	1
RL1_2_238717539	-1.3139	0.7728	-1.7	0.08925	1
NRL1_2_66408757	2.1883	1.2905	1.696	0.09008	1
RL1_12_126298972	-0.5978	0.354	-1.689	0.09139	1
NRL1_10_128826795	-1.6622	0.9886	-1.681	0.09281	1
RL1_3_80876160	-0.9313	0.5662	-1.645	0.10013	1
RL1_7_141920676	1.828	1.132	1.615	0.10648	1
NRL1_2_82961215	0.8764	0.5469	1.602	0.10919	1
NRL1_13_60647038	0.6863	0.4335	1.583	0.11353	1
RL1_4_124022414	-0.5783	0.366	-1.58	0.1142	1
NRL1_2_19877098	0.8075	0.511	1.58	0.11421	1
RL1_8_70671337	0.9786	0.6194	1.58	0.11422	1
RL1_10_29423216	0.6331	0.404	1.567	0.1173	1
NRL1_3_55754552	0.5833	0.3787	1.54	0.1236	1
NRL1_1_55939725	-0.8503	0.5582	-1.523	0.12782	1
RL1_2_82839732	-1.1713	0.7769	-1.508	0.13178	1
RL1_15_70729515	0.5027	0.335	1.5	0.13366	1
NRL1_8_25069030	0.6266	0.4189	1.496	0.13487	1
RL1_4_166755898	-0.6574	0.4406	-1.492	0.13579	1
NRL1_4_10631070	1.0787	0.7254	1.487	0.13711	1
NRL1_1_194965514	0.7135	0.4871	1.465	0.1431	1
RL1_4_79966909	-0.6049	0.4156	-1.456	0.14564	1
NRL1_3_151430767	-0.5607	0.3913	-1.433	0.15204	1
NRL1_3_14174328	-1.791	1.2616	-1.42	0.15586	1
NRL1_5_39926016	1.0294	0.7254	1.419	0.15601	1
NRL1_14_48654345	-2.3388	1.6481	-1.419	0.15602	1
NRL1_4_73377988	1.7245	1.2183	1.416	0.15704	1
NRL1_1_95336301	-0.7771	0.5498	-1.413	0.15766	1
NRL1_13_63115063	-1.7014	1.2045	-1.413	0.15791	1
NRL1_14_70731082	0.7306	0.5179	1.411	0.1585	1
NRL1_7_41271202	0.8551	0.6118	1.398	0.16231	1
NRL1_14_62881760	-1.6213	1.1629	-1.394	0.1634	1
RL1_15_19816874	-0.8517	0.6182	-1.378	0.16841	1
NRL1_4_129440515	1.1083	0.8055	1.376	0.169	1
NRL1_6_117074337	-2.1669	1.576	-1.375	0.16928	1
RL1_3_137353519	0.4794	0.3494	1.372	0.1702	1
RL1_2_160120334	-1.0076	0.7358	-1.369	0.1711	1
NRL1_1_115541911	-2.1895	1.605	-1.364	0.17264	1
RL1_5_152076871	0.6211	0.457	1.359	0.17426	1
RL1_6_110155539	-0.5198	0.3833	-1.356	0.17516	1
NRL1_8_71487001	0.46	0.3397	1.354	0.17579	1
NRL1_20_43323466	0.4725	0.3544	1.333	0.1825	1
NRL1_7_85272409	-0.4825	0.3661	-1.318	0.18771	1
NRL1_1_105853806	-1.1016	0.8438	-1.305	0.19186	1
NRL1_6_13502803	-0.5113	0.394	-1.298	0.19443	1
NRL1_12_84571369	-0.6189	0.4784	-1.294	0.19589	1
RL1_4_70328908	-0.9181	0.7111	-1.291	0.19677	1
NRL1_7_12685535	0.9589	0.7446	1.288	0.19792	1
NRL1_12_33172869	0.5221	0.4062	1.285	0.19884	1
NRL1_12_83617469	1.9449	1.5503	1.255	0.20976	1
NRL1_11_134435748	-0.6243	0.5025	-1.242	0.21422	1
RL1_18_24323409	0.429	0.346	1.24	0.21518	1
RL1_3_152593950	0.5759	0.4649	1.239	0.2156	1
NRL1_13_51015863	2.0799	1.6979	1.225	0.2207	1
RL1_1_84052257	0.4851	0.3965	1.223	0.22129	1
NRL1_7_120983395	0.9774	0.7994	1.223	0.22156	1
NRL1_3_85527418	-0.4365	0.3583	-1.218	0.22332	1
RL1_6_68432289	0.7586	0.6246	1.215	0.22466	1
NRL1_1_118263060	-1.14	0.9397	-1.213	0.2252	1
NRL1_8_61202601	-1.2612	1.0415	-1.211	0.22601	1
NRL1_1_192039549	-1.6377	1.3532	-1.21	0.22629	1
RL1_9_10136559	0.5063	0.4189	1.209	0.22689	1
NRL1_18_52571387	-0.6693	0.5544	-1.207	0.22741	1
RL1_3_83803979	-0.6004	0.5	-1.201	0.23001	1
NRL1_4_85686803	0.7928	0.6608	1.2	0.23036	1
NRL1_7_143121571	0.8553	0.7143	1.197	0.23127	1
NRL1_8_133959999	0.4745	0.3979	1.192	0.23321	1
NRL1_14_27832055	0.4767	0.401	1.189	0.23462	1
NRL1_5_33797452	-0.5509	0.4639	-1.187	0.23519	1
RL1_18_54426593	0.4273	0.36	1.187	0.2353	1
NRL1_4_56630901	-0.5092	0.4299	-1.184	0.23637	1
NRL1_3_26482973	-0.5667	0.4792	-1.183	0.23705	1
RL1_2_169248625	-0.7353	0.6266	-1.173	0.24075	1
NRL1_5_16464200	-1.4928	1.2748	-1.171	0.24171	1
NRL1_7_58067957	1.9431	1.6647	1.167	0.24324	1
NRL1_15_97656751	-0.8335	0.7175	-1.162	0.24547	1
RL1_4_163737162	0.3953	0.3424	1.155	0.24841	1
RL1_10_76586847	-1.0748	0.9334	-1.152	0.24962	1
NRL1_12_70626265	-1.0557	0.9173	-1.151	0.24991	1
NRL1_6_19257995	-0.9805	0.8533	-1.149	0.25064	1
RL1_4_151419572	-0.3883	0.3385	-1.147	0.25149	1
NRL1_12_48535280	-0.5996	0.5229	-1.147	0.25168	1
NRL1_7_85415435	-0.4154	0.3635	-1.143	0.25327	1
NRL1_3_124849838	-0.7951	0.6981	-1.139	0.25482	1
NRL1_11_112213894	-0.4561	0.4005	-1.139	0.25489	1
RL1_1_218072286	0.395	0.3484	1.134	0.25703	1
NRL1_7_70723703	0.5142	0.4553	1.129	0.25885	1
RL1_14_39629206	-0.4266	0.3792	-1.125	0.26075	1
NRL1_10_118423964	-1.6968	1.5118	-1.122	0.2618	1
NRL1_6_2135556	1.8179	1.6329	1.113	0.2657	1
NRL1_3_90530454	-1.6412	1.4787	-1.11	0.26716	1
NRL1_10_17849136	-1.2312	1.1093	-1.11	0.26719	1
NRL1_21_7236381	1.8619	1.6801	1.108	0.26791	1
NRL1_1_104485604	-0.6238	0.5648	-1.104	0.2695	1
NRL1_3_82095718	-0.65	0.5896	-1.103	0.27035	1
NRL1_4_189404992	-0.6463	0.5865	-1.102	0.27059	1
NRL1_3_59867177	0.3724	0.3423	1.088	0.27684	1
NRL1_6_62658302	0.462	0.4254	1.086	0.27753	1
RL1_5_122240437	0.4294	0.3971	1.081	0.27974	1
RL1_6_128998386	-0.3897	0.363	-1.073	0.28317	1
RL1_7_9595023	-0.43	0.4033	-1.066	0.286	1
RL1_3_134955075	-0.3603	0.3399	-1.06	0.28914	1
NRL1_1_48963084	0.8603	0.8126	1.059	0.28983	1
NRL1_12_55388454	1.4601	1.3798	1.058	0.29008	1
RL1_7_32350555	-0.5155	0.4873	-1.058	0.290241	1
NRL1_9_5491418	0.5084	0.4828	1.053	0.29246	1
NRL1_4_147032790	-0.8782	0.834	-1.053	0.2925	1
RL1_20_43395974	0.3703	0.3523	1.051	0.29335	1
RL1_4_19077843	0.3907	0.3718	1.051	0.29345	1
NRL1_8_5971760	-0.3773	0.3616	-1.043	0.29683	1
NRL1_14_86396325	-1.1532	1.1055	-1.043	0.29702	1
NRL1_1_165379429	-1.175	1.129	-1.041	0.29808	1
NRL1_6_31316803	0.5955	0.5738	1.038	0.29943	1
RL1_4_46053988	0.3501	0.3386	1.034	0.30123	1
RL1_2_166988442	0.91	0.8823	1.031	0.302	1
RL1_4_102951963	0.3517	0.3424	1.027	0.30445	1
RL1_1_199469616	0.4345	0.4232	1.027	0.30465	1
NRL1_2_36677514	1.1672	1.1426	1.022	0.307	1
NRL1_21_32361536	0.9404	0.9216	1.02	0.30762	1
NRL1_14_85870495	-1.175	1.153	-1.019	0.30828	1
NRL1_22_43928725	0.3538	0.3482	1.016	0.30979	1
NRL1_13_85297477	-0.3599	0.3557	-1.012	0.31174	1
RL1_4_74717544	-0.3631	0.3593	-1.011	0.31222	1
NRL1_7_60958830	0.5549	0.5517	1.006	0.31457	1
NRL1_10_25418771	0.429	0.4267	1.005	0.315	1
NRL1_18_61912742	-0.8442	0.8406	-1.004	0.31535	1
RL1_6_65550147	-0.3595	0.359	-1.001	0.31669	1
NRL1_2_190613988	-0.4207	0.4229	-0.995	0.31993	1
NRL1_10_51303343	0.9321	0.9392	0.992	0.32109	1
RL1_3_125171205	-0.7748	0.7845	-0.988	0.32341	1
RL1_3_130628734	-0.4158	0.4211	-0.987	0.32362	1
RL1_10_79965542	0.342	0.3466	0.987	0.32385	1
RL1_19_51672676	-0.4917	0.5007	-0.982	0.326	1
RL1_1_56365453	-0.3394	0.3483	-0.974	0.32992	1
NRL1_6_142128973	-0.3374	0.3469	-0.973	0.33088	1
RL1_16_60876132	-0.4232	0.4354	-0.972	0.3312	1
RL1_1_63239685	0.335	0.3455	0.97	0.33228	1
NRL1_6_58155500	0.5635	0.5846	0.964	0.33519	1
NRL1_6_16950725	-0.3412	0.3547	-0.962	0.33606	1
NRL1_3_147610562	1.4748	1.5358	0.96	0.337	1
NRL1_15_45026631	0.6491	0.6828	0.951	0.34189	1
NRL1_12_84561437	0.4288	0.4537	0.945	0.3447	1
RL1_9_12556851	-0.7553	0.8003	-0.944	0.3454	1
NRL1_11_36536940	0.4782	0.5078	0.942	0.34647	1
NRL1_17_34808407	0.9083	0.9647	0.941	0.34656	1
NRL1_5_156192868	-0.3608	0.3841	-0.939	0.34769	1
NRL1_21_15762142	-0.7719	0.8224	-0.939	0.34805	1
NRL1_8_84516387	-0.6277	0.6714	-0.935	0.34991	1
NRL1_3_144132937	-1.598	1.7139	-0.932	0.35122	1
NRL1_5_137679101	0.3401	0.369	0.922	0.35679	1
RL1_4_78347981	0.3588	0.3978	0.902	0.36721	1
NRL1_2_118606192	-1.0132	1.1307	-0.896	0.37028	1
RL1_14_83169510	-0.3533	0.3965	-0.891	0.37287	1
NRL1_1_217375650	0.7231	0.8129	0.89	0.37379	1
NRL1_7_7979396	-0.6368	0.7158	-0.89	0.37381	1
NRL1_8_130028989	0.3796	0.4277	0.888	0.37479	1
NRL1_10_36470358	0.7014	0.7902	0.888	0.37486	1
NRL1_3_174199438	0.392	0.4423	0.886	0.37556	1
NRL1_3_86215800	1.0287	1.1626	0.885	0.37634	1
NRL1_6_120059117	0.4427	0.5131	0.863	0.38832	1
NRL1_3_80541026	-0.3251	0.3779	-0.86	0.38966	1
NRL1_6_129786303	1.02	1.1876	0.859	0.3905	1
NRL1_11_54593926	-0.6008	0.7006	-0.858	0.39125	1
NRL1_1_201645690	-0.6168	0.7199	-0.857	0.39163	1
RL1_6_152708856	-0.5036	0.5913	-0.852	0.39449	1
NRL1_1_162640850	1.3746	1.6158	0.851	0.395	1
NRL1_7_108188819	0.3417	0.4026	0.849	0.39617	1
NRL1_2_146263358	0.4884	0.5772	0.846	0.39756	1
NRL1_4_114211547	0.2908	0.3441	0.845	0.39802	1
NRL1_3_173031344	-1.1808	1.4081	-0.839	0.40178	1
NRL1_2_6910472	0.4018	0.48	0.837	0.4026	1
NRL1_14_75729464	1.062	1.2762	0.832	0.40541	1
NRL1_6_154263449	0.6742	0.8115	0.831	0.40618	1
RL1_6_133020696	0.309	0.3789	0.815	0.41491	1
NRL1_2_136668572	0.4398	0.54	0.814	0.41554	1
RL1_4_82008161	0.3	0.3685	0.814	0.41565	1
NRL1_6_68488853	-0.4437	0.5502	-0.806	0.42009	1
RL1_6_84608441	0.4008	0.5024	0.798	0.42512	1
RL1_20_55859568	-0.2668	0.3348	-0.797	0.42557	1
RL1_1_238689007	0.2823	0.3579	0.789	0.43023	1
RL1_5_13416496	-0.3473	0.4412	-0.787	0.43133	1
NRL1_12_78944257	0.403	0.5163	0.781	0.43508	1
NRL1_1_192293138	0.3175	0.4072	0.78	0.43574	1
RL1_1_82660295	-0.4166	0.5361	-0.777	0.43717	1
NRL1_8_65391143	-0.5409	0.6963	-0.777	0.43738	1
NRL1_7_64289526	1.081	1.3998	0.772	0.44004	1
NRL1_4_18192734	0.6684	0.874	0.765	0.44451	1
NRL1_2_78764917	0.3424	0.4483	0.764	0.44511	1
NRL1_8_69194235	-1.0627	1.3951	-0.762	0.44629	1
RL1_2_88729729	0.2793	0.3688	0.757	0.44893	1
RL1_8_91520166	-0.4802	0.6347	-0.756	0.44943	1
NRL1_5_68967648	0.2624	0.347	0.756	0.4496	1
NRL1_3_140175366	-1.0919	1.4444	-0.756	0.44972	1
RL1_18_43451579	0.2941	0.3909	0.752	0.45184	1
RL1_15_82882884	-0.2546	0.3391	-0.751	0.45285	1
RL1_16_18821223	-0.2566	0.3422	-0.75	0.45345	1
NRL1_14_30056052	-0.5077	0.6793	-0.747	0.45492	1
NRL1_4_63203814	0.6017	0.8062	0.746	0.45553	1
NRL1_17_70361268	-0.2832	0.3798	-0.746	0.45588	1
NRL1_3_24946383	-0.298	0.4005	-0.744	0.457	1
RL1_10_5245355	-0.3062	0.4133	-0.741	0.4588	1
NRL1_20_61397397	0.5808	0.7842	0.741	0.45895	1
NRL1_4_14847414	-0.4734	0.6401	-0.74	0.45962	1
NRL1_4_103293529	0.3552	0.481	0.739	0.4603	1
NRL1_5_23023280	-0.8035	1.0883	-0.738	0.46044	1
NRL1_4_137256180	-0.2512	0.3404	-0.738	0.46072	1
NRL1_2_22968144	0.2532	0.3451	0.734	0.4632	1
NRL1_12_63175399	-0.6164	0.8411	-0.733	0.46371	1
RL1_6_24811660	-0.3323	0.4583	-0.725	0.46857	1
NRL1_14_33670931	-0.6077	0.8447	-0.719	0.47192	1
RL1_1_30567814	0.7824	1.0886	0.719	0.47237	1
NRL1_4_47005768	0.2619	0.3666	0.715	0.47493	1
NRL1_5_57983787	0.4903	0.7028	0.698	0.48547	1
NRL1_1_13110585	0.6114	0.8813	0.694	0.488	1
NRL1_5_144951450	-0.3355	0.4867	-0.689	0.49065	1
NRL1_5_11391164	-0.2713	0.3941	-0.688	0.49122	1
NRL1_4_157986137	-0.2664	0.3888	-0.685	0.4932	1
NRL1_8_113780691	-0.7214	1.0535	-0.685	0.49355	1
NRL1_11_41810260	-0.2456	0.3597	-0.683	0.4949	1
NRL1_13_53513201	1.1525	1.6985	0.679	0.49749	1
NRL1_12_24715783	0.5849	0.8656	0.676	0.49931	1
NRL1_3_148567632	-0.5673	0.8553	-0.663	0.50719	1
RL1_4_21159383	0.2339	0.3533	0.662	0.50811	1
NRL1_1_220115690	-1.0458	1.5905	-0.658	0.5109	1
NRL1_7_124811280	-0.4561	0.6941	-0.657	0.51115	1
NRL1_2_200773362	-0.3615	0.5535	-0.653	0.51373	1
NRL1_4_52762309	0.4253	0.6542	0.65	0.51575	1
RL1_4_87562750	0.2199	0.3401	0.647	0.51801	1
RL1_8_18001988	-0.3725	0.5767	-0.646	0.5184	1
NRL1_4_134499558	-1.0945	1.6972	-0.645	0.51906	1
RL1_18_37819738	-1.0532	1.6349	-0.644	0.5195	1
RL1_5_58384175	-0.4359	0.6793	-0.642	0.52111	1
NRL1_12_25622919	-0.4331	0.6755	-0.641	0.52147	1
NRL1_4_33254654	-0.9312	1.4672	-0.635	0.52569	1
RL1_4_59078841	-0.2156	0.342	-0.63	0.52855	1
RL1_6_51874780	0.2262	0.3612	0.626	0.53121	1
NRL1_1_84368306	0.547	0.875	0.625	0.53193	1
NRL1_6_123532801	0.3137	0.5047	0.622	0.53433	1
RL1_7_88461984	0.2245	0.3621	0.62	0.53538	1
NRL1_14_30385477	0.3649	0.5931	0.615	0.53853	1
NRL1_5_24207721	-0.5479	0.9033	-0.607	0.5442	1
NRL1_14_81010879	-1.0429	1.7319	-0.602	0.54711	1
RL1_6_19764895	0.2046	0.3399	0.602	0.54726	1
NRL1_9_87276767	0.4798	0.8016	0.598	0.54956	1
NRL1_6_32557349	-0.3499	0.5863	-0.597	0.55067	1
NRL1_5_21207623	-0.2222	0.3839	-0.579	0.56289	1
NRL1_13_90973977	0.2945	0.5118	0.576	0.565	1
NRL1_9_65051583	-0.7427	1.2926	-0.575	0.56562	1
NRL1_21_18144996	-0.223	0.391	-0.57	0.56842	1
NRL1_14_59055708	-0.4066	0.7152	-0.569	0.56974	1
RL1_4_7994083	-0.1953	0.3448	-0.567	0.57111	1
NRL1_4_18161066	0.192	0.3395	0.566	0.572	1
RL1_3_105587164	0.2252	0.3998	0.563	0.57333	1
RL1_3_22050870	0.1925	0.3439	0.56	0.57565	1
NRL1_20_31886531	-1.0013	1.8092	-0.553	0.58	1
RL1_1_247687174	0.283	0.5133	0.551	0.58142	1
NRL1_5_23070169	-0.6362	1.1676	-0.545	0.58592	1
NRL1_20_61557776	-0.4671	0.8577	-0.545	0.58607	1
NRL1_2_211842472	-0.2694	0.496	-0.543	0.5871	1
NRL1_9_79467878	-0.4491	0.8354	-0.538	0.59091	1
NRL1_5_155906898	0.3109	0.5812	0.535	0.59274	1
RL1_14_29258845	-0.1971	0.3699	-0.533	0.59426	1
NRL1_5_33633243	-0.2913	0.5514	-0.528	0.59738	1
NRL1_9_108802689	0.2824	0.5351	0.528	0.59777	1
RL1_4_16942631	0.8629	1.6355	0.528	0.59781	1
NRL1_4_133675268	-0.1844	0.3526	-0.523	0.60107	1
NRL1_3_144891241	0.5064	0.9716	0.521	0.60227	1
NRL1_7_113149568	-0.3475	0.6674	-0.521	0.60269	1
NRL1_10_89957889	-0.2894	0.5565	-0.52	0.60301	1
NRL1_18_31152955	0.2378	0.4654	0.511	0.60943	1
NRL1_6_147842451	-0.2177	0.4308	-0.505	0.61335	1
NRL1_2_36154109	0.2439	0.4826	0.505	0.61338	1
NRL1_4_144542979	-0.6748	1.3384	-0.504	0.61416	1
NRL1_14_39405890	0.1753	0.3487	0.503	0.61511	1
RL1_7_71746930	0.3063	0.6142	0.499	0.61804	1
NRL1_21_5305253	0.2751	0.5572	0.494	0.62155	1
NRL1_17_71778246	0.5924	1.2175	0.487	0.6266	1
RL1_4_58021114	0.1643	0.3425	0.48	0.63145	1
NRL1_9_7741406	0.2249	0.4783	0.47	0.63829	1
RL1_13_58512329	-0.1599	0.3415	-0.468	0.63973	1
RL1_4_93638304	-0.1584	0.3401	-0.466	0.64151	1
RL1_4_181774007	-0.4929	1.059	-0.465	0.64165	1
NRL1_7_42490276	-0.2844	0.6173	-0.461	0.645	1
NRL1_4_164310587	-0.3388	0.7498	-0.452	0.6514	1
NRL1_20_17880293	-0.3747	0.83	-0.451	0.6517	1
NRL1_15_33739651	-0.2144	0.4784	-0.448	0.65407	1
RL1_1_113497221	0.209	0.4696	0.445	0.6563	1
NRL1_11_7263813	0.5893	1.3292	0.443	0.65757	1
NRL1_3_58798150	0.5237	1.1892	0.44	0.65972	1
NRL1_11_50440809	0.2717	0.6182	0.44	0.66029	1
RL1_8_125582877	-0.4296	0.9778	-0.439	0.66046	1
NRL1_12_27311587	0.4193	0.9579	0.438	0.66164	1
RL1_8_134070687	-0.1858	0.4251	-0.437	0.66209	1
NRL1_14_30681620	0.2093	0.4823	0.434	0.66428	1
NRL1_10_24087908	0.1413	0.3277	0.431	0.66637	1
RL1_5_42165840	0.1522	0.3588	0.424	0.6714	1
NRL1_12_126170693	0.3218	0.7635	0.422	0.673	1
RL1_5_109259389	0.1437	0.3427	0.419	0.67511	1
RL1_16_83637253	-0.2295	0.5482	-0.419	0.67557	1
NRL1_1_119010743	0.1984	0.4747	0.418	0.67605	1
RL1_2_53398624	0.2728	0.6528	0.418	0.67606	1
RL1_10_57103787	0.1427	0.3415	0.418	0.67612	1
NRL1_21_27696867	-0.1661	0.4027	-0.413	0.68	1
NRL1_4_146304144	0.1479	0.3591	0.412	0.68048	1
NRL1_4_128044287	0.2954	0.7221	0.409	0.6825	1
RL1_7_113776122	-0.4053	1.0016	-0.405	0.68576	1
NRL1_8_131712291	0.4066	1.0091	0.403	0.68706	1
RL1_3_27092905	-0.3514	0.8771	-0.401	0.6887	1
NRL1_10_82222634	-0.6315	1.5909	-0.397	0.69147	1
NRL1_1_102103367	-0.1545	0.395	-0.391	0.69573	1
NRL1_6_97648337	-0.4947	1.2695	-0.39	0.69682	1
RL1_2_76299391	0.3534	0.9169	0.385	0.69995	1
NRL1_2_142027737	-0.5147	1.3456	-0.383	0.70212	1
RL1_5_1968300	-0.1556	0.411	-0.379	0.70509	1
NRL1_2_177811533	0.1381	0.365	0.378	0.70516	1
NRL1_8_110387816	-0.297	0.7892	-0.376	0.7067	1
NRL1_13_61107676	0.3791	1.0089	0.376	0.70713	1
NRL1_8_105666789	0.532	1.4173	0.375	0.70744	1
NRL1_11_87855864	0.6407	1.7323	0.37	0.71152	1
RL1_7_96846592	0.2779	0.7603	0.366	0.71473	1
NRL1_2_105546707	-0.2123	0.5924	-0.358	0.72009	1
NRL1_7_119806507	-0.1821	0.5097	-0.357	0.7209	1
NRL1_8_118709464	-0.1577	0.4444	-0.355	0.72273	1
RL1_1_218009162	-0.1399	0.3963	-0.353	0.72403	1
RL1_11_24327950	-0.2608	0.7415	-0.352	0.72504	1
RL1_1_80939088	0.1374	0.3955	0.348	0.72821	1
RL1_6_159547186	0.222	0.6389	0.347	0.72829	1
NRL1_2_172989382	0.317	0.9215	0.344	0.73088	1
RL1_3_41776585	0.1659	0.4837	0.343	0.7317	1
NRL1_6_125370898	-0.3532	1.0477	-0.337	0.73606	1
NRL1_3_79167163	-0.2426	0.7309	-0.332	0.73996	1
RL1_1_74518835	0.3948	1.2364	0.319	0.74953	1
NRL1_6_102398219	0.2111	0.6666	0.317	0.75158	1
RL1_11_122476868	-0.1313	0.4171	-0.315	0.75293	1
RL1_7_93787631	0.3294	1.0509	0.313	0.75395	1
NRL1_4_102422595	0.1165	0.3729	0.312	0.755	1
NRL1_21_30889010	0.4094	1.3139	0.312	0.75539	1
NRL1_3_20049041	0.3269	1.0513	0.311	0.75589	1
NRL1_1_101513435	0.1067	0.3453	0.309	0.75724	1
NRL1_14_58753684	0.1506	0.4885	0.308	0.75784	1
RL1_8_18597111	0.1013	0.3371	0.3	0.76383	1
NRL1_2_198915190	0.1621	0.5428	0.299	0.76528	1
NRL1_18_15095263	-0.1158	0.39	-0.297	0.76649	1
NRL1_11_54548361	-0.4574	1.5506	-0.295	0.76801	1
NRL1_5_40041243	-0.2519	0.8629	-0.292	0.77037	1
NRL1_5_133598407	0.192	0.6602	0.291	0.77118	1
NRL1_6_155325949	0.4245	1.4776	0.287	0.77394	1
NRL1_7_150603941	-0.1175	0.4093	-0.287	0.77408	1
NRL1_9_91296199	-0.1916	0.6701	-0.286	0.77493	1
NRL1_7_17055090	-0.1109	0.3939	-0.282	0.77833	1
NRL1_4_117844104	0.1502	0.5351	0.281	0.77894	1
NRL1_6_29952446	0.2759	0.9838	0.28	0.77916	1
RL1_8_76425146	0.21	0.7519	0.279	0.78004	1
NRL1_6_29786371	0.3633	1.3062	0.278	0.78095	1
NRL1_6_32621790	0.1434	0.5233	0.274	0.78408	1
RL1_12_41844269	-0.09761	0.35669	-0.274	0.78438	1
RL1_3_33511716	-0.09922	0.36508	-0.272	0.78582	1
RL1_5_41599343	-0.1187	0.455	-0.261	0.7943	1
NRL1_11_90089501	-0.3449	1.325	-0.26	0.79468	1
RL1_10_6369619	-0.0934	0.3613	-0.259	0.79601	1
NRL1_11_83941324	-0.1374	0.5434	-0.253	0.80033	1
NRL1_14_93422395	-0.322	1.2777	-0.252	0.80103	1
NRL1_12_12780760	0.08723	0.35065	0.249	0.8036	1
NRL1_5_165068154	-0.1534	0.6291	-0.244	0.80732	1
NRL1_13_26913989	0.08524	0.35239	0.242	0.80889	1
RL1_5_133583290	-0.09716	0.40288	-0.241	0.80946	1
NRL1_4_151811671	-0.142	0.5906	-0.24	0.81009	1
NRL1_18_54236375	-0.09253	0.38584	-0.24	0.8105	1
RL1_5_24370437	0.1313	0.5504	0.239	0.81148	1
NRL1_15_47215145	-0.08345	0.34988	-0.239	0.8115	1
NRL1_6_19792898	-0.2832	1.1901	-0.238	0.81191	1
RL1_2_172315269	0.1053	0.445	0.237	0.81303	1
NRL1_13_21915666	-0.08296	0.35506	-0.234	0.81527	1
NRL1_11_123371086	0.1154	0.4991	0.231	0.8172	1
NRL1_12_96518791	-0.316	1.3671	-0.231	0.81722	1
RL1_10_126056627	0.1141	0.4996	0.228	0.81933	1
NRL1_3_139325599	0.1954	0.8859	0.221	0.82542	1
NRL1_10_129670151	-0.2079	0.9761	-0.213	0.8313	1
NRL1_13_63995722	-0.2188	1.0473	-0.209	0.8345	1
NRL1_9_32463889	-0.07488	0.36132	-0.207	0.83584	1
NRL1_1_74727223	0.06976	0.33684	0.207	0.83595	1
RL1_7_49680253	-0.08803	0.46164	-0.191	0.84878	1
NRL1_6_76670221	0.2122	1.1285	0.188	0.8509	1
NRL1_11_94944680	0.1721	0.944	0.182	0.85538	1
NRL1_20_29125080	-0.265	1.539	-0.172	0.86332	1
NRL1_1_44270801	0.2658	1.6076	0.165	0.86869	1
RL1_4_57221181	-0.06879	0.41749	-0.165	0.86913	1
NRL1_10_23553129	0.07173	0.44448	0.161	0.8718	1
NRL1_15_61036775	0.09521	0.59706	0.159	0.87332	1
NRL1_10_39193670	-0.1154	0.7311	-0.158	0.8746	1
NRL1_22_22131986	0.05818	0.3901	0.149	0.88146	1
NRL1_20_17389152	0.2386	1.6049	0.149	0.88183	1
RL1_20_7116147	-0.05067	0.374	-0.135	0.89225	1
NRL1_4_131260507	-0.0811	0.6001	-0.135	0.89252	1
NRL1_10_57538494	0.1456	1.085	0.134	0.89328	1
NRL1_1_169555621	-0.05835	0.44259	-0.132	0.89511	1
NRL1_15_50897115	-0.05265	0.42625	-0.124	0.9017	1
NRL1_3_38584591	0.05064	0.41069	0.123	0.90187	1
NRL1_6_126302452	-0.1536	1.2779	-0.12	0.90432	1
NRL1_12_42863182	0.06481	0.55037	0.118	0.90627	1
NRL1_6_147874672	-0.0407	0.3523	-0.116	0.908	1
RL1_9_101681698	0.04607	0.41383	0.111	0.91136	1
NRL1_3_91532555	-0.05102	0.46105	-0.111	0.91189	1
RL1_4_101866629	0.03709	0.34819	0.107	0.91516	1
NRL1_12_117376655	-0.03698	0.35336	-0.105	0.9167	1
NRL1_4_58756285	-0.06459	0.64401	-0.1	0.92012	1
NRL1_9_97913268	0.04059	0.40695	0.1	0.92055	1
RL1_2_134209147	0.03357	0.34369	0.098	0.9222	1
NRL1_18_61799142	0.0673	0.7119	0.095	0.92469	1
RL1_8_72875530	0.03155	0.35792	0.088	0.92976	1
NRL1_4_111707817	-0.032	0.368	-0.087	0.93071	1
NRL1_11_43335405	-0.04628	0.53787	-0.086	0.93144	1
RL1_6_70010348	-0.05055	0.60702	-0.083	0.93364	1
NRL1_5_1645658	-0.02928	0.36258	-0.081	0.93564	1
NRL1_19_46521682	-0.09213	1.18858	-0.078	0.93822	1
RL1_11_61084376	0.02633	0.36689	0.072	0.94279	1
NRL1_10_122695715	-0.02785	0.39639	-0.07	0.94399	1
NRL1_22_12500811	-0.09764	1.39777	-0.07	0.94431	1
NRL1_7_53584823	-0.02692	0.39112	-0.069	0.94512	1
NRL1_9_72290005	-0.03695	0.57681	-0.064	0.94893	1
RL1_4_107355539	-0.02063	0.34504	-0.06	0.95232	1
NRL1_3_43221188	0.04762	0.81156	0.059	0.95322	1
NRL1_10_5019122	-0.04584	0.85256	-0.054	0.95713	1
RL1_8_128452923	-0.01689	0.34704	-0.049	0.96119	1
RL1_4_90675648	-0.02733	0.56329	-0.049	0.96131	1
NRL1_12_85112512	0.01772	0.39599	0.045	0.9643	1
RL1_6_74155733	-0.01251	0.38106	-0.033	0.9738	1
NRL1_7_33194516	0.03481	1.22582	0.028	0.97735	1
NRL1_4_65943360	0.01108	0.40145	0.028	0.97799	1
NRL1_9_102311387	0.01208	0.48651	0.025	0.98019	1
NRL1_15_80327199	0.02808	1.25107	0.022	0.98209	1
NRL1_10_92948085	-0.02251	1.30506	-0.017	0.98624	1
NRL1_9_24277397	-0.02532	1.48133	-0.017	0.98636	1
NRL1_22_28669468	0.01596	1.18554	0.013	0.98926	1
RL1_13_29641702	0.003644	0.411938	0.009	0.99294	1
RL1_10_13217270	-0.001472	0.361215	-0.004	0.99675	1
NRL1_10_67043938	0.001823	0.56174	0.003	0.99741	1
NRL1_6_77270924	0.0006386	0.3406	0.002	0.9985	1
