# Supplementary material for: Retrotransposition-competent L1s are increased in the genomes of individuals with amyotrophic lateral sclerosis
Source: Exp Biol Med (Maywood). 2025 Jun 3;250:10575. doi: 10.3389/ebm.2025.10575 (PMC12172249; doi:10.3389/ebm.2025.10575)
Supplement: Supplementary file 2 [file Table3.xlsx]

## Sheet: Sheet1
	coef	exp(coef)	se(coef)	z	P value	adj p value	Hazard ratio	lower 0.95	upper 0.95
NRL1_2_118606192	-0.43446	0.647614	0.135385	-3.209	0.001332	0.647352	0.6476	0.4967	0.8444
NRL1_3_90530454	0.473744	1.606	0.160326	2.955	0.003128	1	1.606	1.1729	2.199
RL1_4_82008161	-0.133491	0.875036	0.046448	-2.874	0.004054	1	0.875	0.7989	0.9584
NRL1_10_51303343	0.30964	1.36294	0.11421	2.711	0.006705	1	1.363	1.0896	1.705
NRL1_7_85415435	0.112893	1.11951	0.043441	2.599	0.009356	1	1.12	1.0281	1.219
NRL1_6_97648337	0.406697	1.50185	0.157843	2.577	0.009978	1	1.502	1.1022	2.046
RL1_2_166988442	-0.284401	0.752464	0.112985	-2.517	0.011831	1	0.7525	0.603	0.939
RL1_10_29423216	0.114195	1.12097	0.045636	2.502	0.012339	1	1.121	1.0251	1.226
NRL1_22_22131986	0.117601	1.12479	0.048255	2.437	0.014806	1	1.125	1.0233	1.236
NRL1_20_17880293	-0.263233	0.768562	0.111021	-2.371	0.01774	1	0.7686	0.6183	0.9554
NRL1_3_80541026	-0.117948	0.888743	0.049838	-2.367	0.017952	1	0.8887	0.806	0.9799
NRL1_1_55939725	0.161601	1.17539	0.068956	2.344	0.019102	1	1.175	1.0268	1.345
NRL1_3_82095718	0.162237	1.17614	0.074477	2.178	0.029381	1	1.176	1.0164	1.361
NRL1_13_51015863	0.413973	1.51282	0.195825	2.114	0.034516	1	1.513	1.0306	2.221
NRL1_14_59055708	0.18799	1.20683	0.08976	2.094	0.036217	1	1.207	1.0121	1.439
NRL1_18_54236375	0.101251	1.10655	0.048366	2.093	0.03631	1	1.107	1.0065	1.217
NRL1_13_85766014	-0.094229	0.910074	0.045037	-2.092	0.036417	1	0.9101	0.8332	0.9941
NRL1_14_70731082	-0.134882	0.873819	0.064558	-2.089	0.036681	1	0.8738	0.77	0.9917
RL1_2_175481955	-0.099241	0.905524	0.047521	-2.088	0.036765	1	0.9055	0.825	0.9939
RL1_19_51672676	0.123366	1.1313	0.061003	2.022	0.043146	1	1.131	1.0038	1.275
NRL1_1_44270801	0.383674	1.46767	0.190308	2.016	0.043793	1	1.468	1.0107	2.131
NRL1_10_122695715	-0.099948	0.904885	0.049831	-2.006	0.044886	1	0.9049	0.8207	0.9977
RL1_4_107355539	-0.086007	0.917588	0.042972	-2.001	0.045344	1	0.9176	0.8435	0.9982
NRL1_5_137679101	-0.093167	0.911041	0.046708	-1.995	0.046081	1	0.911	0.8313	0.9984
RL1_4_102951963	-0.085965	0.917627	0.043157	-1.992	0.046381	1	0.9176	0.8432	0.9986
NRL1_5_23023280	0.271749	1.31226	0.136669	1.988	0.04677	1	1.312	1.0039	1.715
NRL1_11_43335405	-0.128986	0.878986	0.06673	-1.933	0.053243	1	0.879	0.7712	1.002
RL1_4_74717544	0.087713	1.09167	0.045415	1.931	0.053435	1	1.092	0.9987	1.193
RL1_3_80876160	0.129063	1.13776	0.06734	1.917	0.055293	1	1.138	0.9971	1.298
NRL1_5_144951450	-0.1154	0.89101	0.06024	-1.916	0.055402	1	0.891	0.7918	1.003
NRL1_19_46521682	0.312124	1.36632	0.166184	1.878	0.060355	1	1.366	0.9865	1.892
RL1_2_169248625	0.148954	1.16062	0.080015	1.862	0.062664	1	1.161	0.9922	1.358
RL1_10_13217270	-0.083266	0.920106	0.044824	-1.858	0.063222	1	0.9201	0.8427	1.005
NRL1_7_70723703	0.103669	1.10923	0.056322	1.841	0.065675	1	1.109	0.9933	1.239
RL1_7_96846592	-0.219082	0.803256	0.121061	-1.81	0.070345	1	0.8033	0.6336	1.018
NRL1_1_194965514	-0.110902	0.895026	0.061922	-1.791	0.073291	1	0.895	0.7927	1.011
RL1_9_101681698	0.177451	1.19417	0.100495	1.766	0.077435	1	1.194	0.9807	1.454
NRL1_14_85870495	-0.248242	0.780171	0.141723	-1.752	0.079842	1	0.7802	0.591	1.03
NRL1_7_58067957	0.386606	1.47198	0.221113	1.748	0.08039	1	1.472	0.9543	2.27
RL1_4_90675648	-0.111254	0.894711	0.066914	-1.663	0.096382	1	0.8947	0.7847	1.02
RL1_2_160120334	-0.143191	0.866589	0.086335	-1.659	0.0972	1	0.8666	0.7317	1.026
RL1_18_43451579	0.079682	1.08294	0.048473	1.644	0.100213	1	1.083	0.9848	1.191
NRL1_4_33254654	-0.29915	0.74145	0.18481	-1.619	0.105523	1	0.7415	0.5161	1.065
NRL1_12_48535280	0.105187	1.11092	0.065725	1.6	0.109505	1	1.111	0.9766	1.264
NRL1_11_7263813	-0.261476	0.769915	0.163656	-1.598	0.11011	1	0.7699	0.5586	1.061
RL1_1_218072286	-0.070373	0.932046	0.044342	-1.587	0.112501	1	0.932	0.8545	1.017
NRL1_4_189404992	0.11327	1.11993	0.071415	1.586	0.112722	1	1.12	0.9737	1.288
NRL1_13_85297477	0.069107	1.07155	0.04395	1.572	0.115854	1	1.072	0.9831	1.168
NRL1_6_142128973	0.066939	1.06923	0.042693	1.568	0.116899	1	1.069	0.9834	1.163
NRL1_3_151970313	0.191123	1.21061	0.122084	1.566	0.117465	1	1.211	0.953	1.538
NRL1_6_125370898	-0.210793	0.809941	0.136703	-1.542	0.123079	1	0.8099	0.6196	1.059
RL1_4_58021114	0.068443	1.07084	0.044417	1.541	0.123338	1	1.071	0.9816	1.168
NRL1_9_72290005	-0.110631	0.895269	0.07221	-1.532	0.125507	1	0.8953	0.7771	1.031
NRL1_1_102103367	-0.072775	0.92981	0.047503	-1.532	0.125521	1	0.9298	0.8471	1.021
NRL1_21_7236381	-0.294248	0.745091	0.192148	-1.531	0.12568	1	0.7451	0.5113	1.086
NRL1_21_5305253	0.107266	1.11323	0.07045	1.523	0.127864	1	1.113	0.9697	1.278
NRL1_18_61912742	0.17035	1.18572	0.11213	1.519	0.128707	1	1.186	0.9518	1.477
RL1_3_137353519	0.070303	1.07283	0.046309	1.518	0.12898	1	1.073	0.9797	1.175
NRL1_5_165068154	0.119379	1.1268	0.07927	1.506	0.132073	1	1.127	0.9647	1.316
NRL1_1_220115690	0.28945	1.3357	0.19254	1.503	0.132747	1	1.336	0.9158	1.948
NRL1_6_58155500	0.110313	1.11663	0.073462	1.502	0.133192	1	1.117	0.9669	1.29
NRL1_6_32621790	-0.09305	0.91115	0.06273	-1.483	0.137964	1	0.9111	0.8057	1.03
NRL1_4_164310587	0.139744	1.14998	0.094411	1.48	0.13883	1	1.15	0.9557	1.384
NRL1_18_61799142	-0.127742	0.88008	0.08655	-1.476	0.139961	1	0.8801	0.7428	1.043
NRL1_6_155325949	0.288447	1.33435	0.196757	1.466	0.142646	1	1.334	0.9074	1.962
NRL1_2_190613988	0.076394	1.07939	0.052465	1.456	0.145365	1	1.079	0.9739	1.196
RL1_2_76299391	-0.172728	0.841367	0.118961	-1.452	0.146511	1	0.8414	0.6664	1.062
NRL1_6_77270924	-0.062769	0.939161	0.043238	-1.452	0.146584	1	0.9392	0.8629	1.022
NRL1_7_53584823	0.06869	1.0711	0.047702	1.44	0.149868	1	1.071	0.9755	1.176
NRL1_2_22968144	0.06072	1.0626	0.042191	1.439	0.150102	1	1.063	0.9783	1.154
NRL1_4_60113855	0.15613	1.16898	0.108642	1.437	0.150689	1	1.169	0.9448	1.446
RL1_3_33511716	-0.065496	0.936603	0.045665	-1.434	0.15149	1	0.9366	0.8564	1.024
RL1_6_65550147	-0.063701	0.938286	0.045023	-1.415	0.15711	1	0.9383	0.859	1.025
RL1_8_134070687	0.060569	1.06244	0.042876	1.413	0.157759	1	1.062	0.9768	1.156
NRL1_12_63175399	-0.15069	0.86011	0.10715	-1.406	0.159608	1	0.8601	0.6972	1.061
NRL1_3_193636386	-0.060594	0.941205	0.043488	-1.393	0.163517	1	0.9412	0.8643	1.025
RL1_2_134209147	-0.058429	0.943245	0.042095	-1.388	0.165126	1	0.9432	0.8685	1.024
NRL1_14_86396325	-0.18038	0.83496	0.13006	-1.387	0.165495	1	0.835	0.6471	1.077
RL1_1_63239685	-0.059291	0.942433	0.042821	-1.385	0.166172	1	0.9424	0.8666	1.025
NRL1_20_43323466	0.061233	1.06315	0.044291	1.383	0.166809	1	1.063	0.9747	1.16
NRL1_2_82961215	0.09296	1.09742	0.067449	1.378	0.168134	1	1.097	0.9615	1.253
RL1_13_58512329	0.07122	1.07382	0.05247	1.357	0.174649	1	1.074	0.9689	1.19
RL1_1_199469616	0.071099	1.07369	0.052495	1.354	0.175611	1	1.074	0.9687	1.19
NRL1_1_113545899	-0.191188	0.825977	0.142953	-1.337	0.181085	1	0.826	0.6241	1.093
NRL1_21_18144996	0.066552	1.06882	0.050132	1.328	0.184329	1	1.069	0.9688	1.179
NRL1_4_151811671	0.094048	1.09861	0.071196	1.321	0.18651	1	1.099	0.9555	1.263
NRL1_4_18161066	-0.05563	0.945889	0.04238	-1.313	0.18931	1	0.9459	0.8705	1.028
NRL1_2_146263358	-0.096465	0.908042	0.073573	-1.311	0.189809	1	0.908	0.7861	1.049
RL1_8_18001988	0.196705	1.21738	0.150924	1.303	0.19246	1	1.217	0.9057	1.636
NRL1_18_31152955	0.076455	1.07945	0.058701	1.302	0.192766	1	1.079	0.9621	1.211
RL1_3_27092905	-0.13825	0.870881	0.106374	-1.3	0.193717	1	0.8709	0.707	1.073
NRL1_11_36536940	0.083259	1.08682	0.064179	1.297	0.194526	1	1.087	0.9584	1.233
RL1_4_87562750	0.055015	1.05656	0.042512	1.294	0.195628	1	1.057	0.9721	1.148
NRL1_3_55754552	-0.061575	0.940283	0.047623	-1.293	0.196025	1	0.9403	0.8565	1.032
NRL1_2_136668572	-0.085713	0.917858	0.06672	-1.285	0.198911	1	0.9179	0.8053	1.046
NRL1_4_147032790	-0.142427	0.867251	0.111184	-1.281	0.200192	1	0.8673	0.6974	1.078
NRL1_3_174037918	0.185827	1.20421	0.145636	1.276	0.201967	1	1.204	0.9052	1.602
NRL1_13_21915666	0.056325	1.05794	0.044325	1.271	0.203821	1	1.058	0.9699	1.154
RL1_8_128452923	-0.159131	0.852884	0.125505	-1.268	0.204824	1	0.8529	0.6669	1.091
NRL1_12_42863182	0.08971	1.09386	0.07094	1.265	0.205988	1	1.094	0.9519	1.257
NRL1_10_82222634	-0.225852	0.797836	0.179572	-1.258	0.208491	1	0.7978	0.5611	1.134
NRL1_10_17849136	0.176737	1.19332	0.140663	1.256	0.20895	1	1.193	0.9058	1.572
RL1_1_86275297	-0.05984	0.941915	0.047691	-1.255	0.20957	1	0.9419	0.8579	1.034
RL1_20_43395974	0.0551	1.05664	0.04407	1.25	0.211244	1	1.057	0.9692	1.152
RL1_17_70458957	-0.054725	0.946746	0.043789	-1.25	0.2114	1	0.9467	0.8689	1.032
NRL1_2_211842472	0.073871	1.07667	0.059358	1.244	0.213322	1	1.077	0.9584	1.21
NRL1_6_117074337	-0.256493	0.773761	0.207075	-1.239	0.215476	1	0.7738	0.5156	1.161
RL1_3_41776585	0.077322	1.08039	0.062434	1.238	0.215547	1	1.08	0.956	1.221
NRL1_14_62881760	0.187284	1.20597	0.151343	1.237	0.215908	1	1.206	0.8964	1.622
NRL1_18_15095263	-0.059239	0.942482	0.048061	-1.233	0.217738	1	0.9425	0.8578	1.036
NRL1_4_102422595	0.056267	1.05788	0.046091	1.221	0.222171	1	1.058	0.9665	1.158
RL1_4_87347109	0.06989	1.07239	0.05732	1.219	0.222729	1	1.072	0.9584	1.2
NRL1_3_140175366	0.238159	1.26891	0.195833	1.216	0.2239	1	1.269	0.8644	1.863
RL1_4_78347981	-0.059936	0.941824	0.049294	-1.216	0.224021	1	0.9418	0.8551	1.037
RL1_4_7994083	-0.051512	0.949792	0.042488	-1.212	0.225363	1	0.9498	0.8739	1.032
RL1_10_6369619	-0.059569	0.942171	0.049376	-1.206	0.227652	1	0.9422	0.8553	1.038
NRL1_5_1645658	0.053576	1.05504	0.045178	1.186	0.235673	1	1.055	0.9656	1.153
NRL1_20_29125080	-0.213625	0.807651	0.180263	-1.185	0.235988	1	0.8077	0.5673	1.15
NRL1_9_102311387	0.06894	1.07137	0.058275	1.183	0.236808	1	1.071	0.9557	1.201
RL1_16_16840523	0.049752	1.05101	0.042354	1.175	0.240125	1	1.051	0.9673	1.142
NRL1_3_58798150	-0.169679	0.843936	0.1447	-1.173	0.240946	1	0.8439	0.6355	1.121
NRL1_6_2135556	0.24822	1.28174	0.211775	1.172	0.24116	1	1.282	0.8463	1.941
NRL1_8_57164765	-0.225496	0.79812	0.192628	-1.171	0.241747	1	0.7981	0.5471	1.164
NRL1_1_201645690	-0.107778	0.897827	0.09254	-1.165	0.244153	1	0.8978	0.7489	1.076
NRL1_10_92948085	0.17563	1.192	0.150938	1.164	0.24459	1	1.192	0.8867	1.602
RL1_6_51874780	0.052725	1.05414	0.045714	1.153	0.248759	1	1.054	0.9638	1.153
NRL1_20_61557776	-0.119962	0.886954	0.104549	-1.147	0.251207	1	0.887	0.7226	1.089
NRL1_2_200773362	-0.076038	0.926781	0.066587	-1.142	0.25348	1	0.9268	0.8134	1.056
NRL1_15_22286225	0.08334	1.08692	0.07333	1.137	0.255706	1	1.087	0.9414	1.255
NRL1_7_17055090	-0.056765	0.944816	0.050148	-1.132	0.257658	1	0.9448	0.8564	1.042
NRL1_14_30056052	-0.104946	0.900373	0.093349	-1.124	0.260916	1	0.9004	0.7498	1.081
NRL1_1_165379429	-0.165063	0.84784	0.147004	-1.123	0.261503	1	0.8478	0.6356	1.131
NRL1_9_87276767	-0.113229	0.892947	0.100926	-1.122	0.261907	1	0.8929	0.7327	1.088
NRL1_9_91296199	0.092727	1.09716	0.082707	1.121	0.262223	1	1.097	0.933	1.29
NRL1_11_94944680	0.156808	1.16977	0.140034	1.12	0.262803	1	1.17	0.889	1.539
NRL1_3_14174328	0.21071	1.23456	0.18851	1.118	0.263667	1	1.235	0.8532	1.786
NRL1_4_103293529	0.065847	1.06806	0.059015	1.116	0.264523	1	1.068	0.9514	1.199
NRL1_21_15762142	-0.117071	0.889522	0.105019	-1.115	0.264951	1	0.8895	0.724	1.093
RL1_6_68432289	-0.092934	0.911254	0.083606	-1.112	0.266325	1	0.9113	0.7735	1.074
NRL1_4_65943360	0.054643	1.05616	0.04922	1.11	0.26692	1	1.056	0.959	1.163
NRL1_5_33633243	0.076256	1.07924	0.068709	1.11	0.267062	1	1.079	0.9433	1.235
RL1_2_34572563	0.14898	1.16065	0.135244	1.102	0.27065	1	1.161	0.8904	1.513
NRL1_3_186654352	-0.048697	0.95247	0.044441	-1.096	0.273178	1	0.9525	0.873	1.039
RL1_4_166755898	-0.062812	0.93912	0.05763	-1.09	0.275748	1	0.9391	0.8388	1.051
NRL1_3_139325599	-0.123886	0.883481	0.113755	-1.089	0.276127	1	0.8835	0.7069	1.104
RL1_11_95436219	0.050661	1.05197	0.046993	1.078	0.281011	1	1.052	0.9594	1.153
NRL1_3_24946383	0.054364	1.05587	0.050493	1.077	0.281631	1	1.056	0.9564	1.166
NRL1_8_110387816	-0.105312	0.900044	0.098555	-1.069	0.285269	1	0.9	0.7419	1.092
NRL1_11_41810260	-0.04864	0.95253	0.04608	-1.055	0.2912	1	0.9525	0.8703	1.043
NRL1_4_144542979	-0.160374	0.851825	0.152512	-1.052	0.293007	1	0.8518	0.6317	1.149
RL1_3_134955075	-0.044294	0.956673	0.042885	-1.033	0.301679	1	0.9567	0.8795	1.041
NRL1_7_64289526	-0.170193	0.843502	0.165062	-1.031	0.302502	1	0.8435	0.6104	1.166
RL1_7_93787631	0.0471	1.04823	0.04596	1.025	0.305502	1	1.048	0.9579	1.147
NRL1_6_154263449	-0.099493	0.905297	0.097836	-1.017	0.309185	1	0.9053	0.7473	1.097
RL1_9_12556851	-0.052494	0.94886	0.051788	-1.014	0.310763	1	0.9489	0.8573	1.05
RL1_5_104518588	-0.044543	0.956435	0.044006	-1.012	0.31144	1	0.9564	0.8774	1.043
RL1_8_76425146	0.046696	1.0478	0.046161	1.012	0.311735	1	1.048	0.9572	1.147
NRL1_6_29952446	-0.120776	0.886232	0.119777	-1.008	0.313291	1	0.8862	0.7008	1.121
NRL1_5_124819656	-0.108852	0.896863	0.108262	-1.005	0.314678	1	0.8969	0.7254	1.109
NRL1_14_33670931	-0.1079	0.897718	0.107461	-1.004	0.31534	1	0.8977	0.7272	1.108
NRL1_15_45026631	0.089297	1.09341	0.088995	1.003	0.31567	1	1.093	0.9184	1.302
NRL1_8_74811501	-0.079533	0.923548	0.079343	-1.002	0.316156	1	0.9235	0.7905	1.079
NRL1_13_26913989	0.04401	1.04499	0.04399	1	0.317172	1	1.045	0.9587	1.139
NRL1_3_148567632	0.103878	1.10946	0.10419	0.997	0.318762	1	1.109	0.9045	1.361
NRL1_1_48963084	0.11187	1.11837	0.11245	0.995	0.31981	1	1.118	0.8972	1.394
RL1_3_130628734	-0.052074	0.949259	0.052895	-0.984	0.324884	1	0.9493	0.8558	1.053
NRL1_8_25069030	-0.050918	0.950356	0.051733	-0.984	0.324994	1	0.9504	0.8587	1.052
NRL1_3_146570515	0.234309	1.26404	0.23817	0.984	0.32522	1	1.264	0.7926	2.016
RL1_1_84052257	0.048911	1.05013	0.049786	0.982	0.325889	1	1.05	0.9525	1.158
NRL1_6_68488853	0.068528	1.07093	0.070377	0.974	0.330193	1	1.071	0.9329	1.229
NRL1_12_70626265	0.1136	1.12031	0.11758	0.966	0.333941	1	1.12	0.8897	1.411
RL1_5_152076871	0.05645	1.05808	0.0588	0.96	0.33699	1	1.058	0.9429	1.187
RL1_16_60876132	-0.051779	0.949538	0.053932	-0.96	0.337017	1	0.9495	0.8543	1.055
RL1_5_24370437	0.06798	1.07034	0.07092	0.959	0.33779	1	1.07	0.9314	1.23
RL1_6_159547186	-0.072825	0.929764	0.076243	-0.955	0.339493	1	0.9298	0.8007	1.08
NRL1_2_198915190	0.06255	1.06455	0.06567	0.953	0.340828	1	1.065	0.936	1.211
NRL1_12_24715783	0.098281	1.10327	0.104277	0.942	0.345937	1	1.103	0.8993	1.353
NRL1_17_70361268	-0.045584	0.955439	0.04874	-0.935	0.349655	1	0.9554	0.8684	1.051
RL1_1_82660295	-0.05955	0.94218	0.0638	-0.933	0.350614	1	0.9422	0.8314	1.068
NRL1_7_124811280	-0.082403	0.9209	0.088309	-0.933	0.350755	1	0.9209	0.7745	1.095
RL1_4_93638304	-0.040813	0.960009	0.04374	-0.933	0.35078	1	0.96	0.8811	1.046
NRL1_4_117844104	-0.062342	0.939562	0.066849	-0.933	0.351036	1	0.9396	0.8242	1.071
NRL1_5_24207721	-0.103373	0.90179	0.111091	-0.931	0.352098	1	0.9018	0.7253	1.121
NRL1_1_169555621	-0.05171	0.9496	0.05561	-0.93	0.35245	1	0.9496	0.8515	1.059
NRL1_5_68967648	0.040536	1.04137	0.043831	0.925	0.355054	1	1.041	0.9556	1.135
RL1_14_39629206	0.043995	1.04498	0.047617	0.924	0.355521	1	1.045	0.9519	1.147
NRL1_6_147842451	-0.04873	0.95244	0.05277	-0.923	0.355771	1	0.9524	0.8588	1.056
NRL1_3_59867177	0.039955	1.04076	0.04351	0.918	0.358469	1	1.041	0.9557	1.133
NRL1_11_134435748	-0.057451	0.944168	0.062605	-0.918	0.358788	1	0.9442	0.8351	1.067
RL1_1_56365453	-0.040347	0.960456	0.044292	-0.911	0.36233	1	0.9605	0.8806	1.048
NRL1_9_4265417	-0.174651	0.83975	0.192424	-0.908	0.364071	1	0.8398	0.5759	1.224
NRL1_8_133959999	0.045398	1.04645	0.050344	0.902	0.36718	1	1.046	0.9481	1.155
NRL1_10_25418771	0.047727	1.04888	0.053419	0.893	0.371619	1	1.049	0.9446	1.165
NRL1_4_156526814	-0.06443	0.9376	0.07244	-0.889	0.373767	1	0.9376	0.8135	1.081
NRL1_12_84571369	0.051312	1.05265	0.058361	0.879	0.379279	1	1.053	0.9389	1.18
RL1_4_16942631	0.189764	1.20897	0.216308	0.877	0.38033	1	1.209	0.7912	1.847
NRL1_4_27739380	0.093823	1.09837	0.107527	0.873	0.382908	1	1.098	0.8897	1.356
RL1_2_88729729	0.040751	1.04159	0.046918	0.869	0.385084	1	1.042	0.9501	1.142
NRL1_3_86215800	0.12182	1.12955	0.140407	0.868	0.385601	1	1.13	0.8578	1.487
RL1_18_24323409	0.03724	1.03794	0.043572	0.855	0.392728	1	1.038	0.953	1.13
NRL1_20_52350830	0.159978	1.17349	0.187558	0.853	0.393685	1	1.173	0.8125	1.695
NRL1_1_162640850	0.18343	1.20133	0.2158	0.85	0.395324	1	1.201	0.787	1.834
NRL1_14_58753684	0.05056	1.05186	0.06053	0.835	0.40363	1	1.052	0.9342	1.184
NRL1_12_85112512	-0.04225	0.95863	0.050592	-0.835	0.403651	1	0.9586	0.8681	1.059
NRL1_5_57983787	-0.07305	0.92956	0.08751	-0.835	0.403897	1	0.9296	0.783	1.103
NRL1_1_95336301	-0.060281	0.9415	0.072432	-0.832	0.405274	1	0.9415	0.8169	1.085
NRL1_15_50897115	-0.043164	0.957755	0.051873	-0.832	0.405352	1	0.9578	0.8652	1.06
RL1_15_19816874	-0.042531	0.958361	0.051386	-0.828	0.407859	1	0.9584	0.8665	1.06
RL1_7_9595023	0.040396	1.04122	0.049034	0.824	0.41003	1	1.041	0.9458	1.146
NRL1_7_60958830	-0.0559	0.94563	0.06796	-0.823	0.410721	1	0.9456	0.8277	1.08
RL1_7_113776122	-0.077342	0.925574	0.094289	-0.82	0.412068	1	0.9256	0.7694	1.113
NRL1_12_55388454	-0.144799	0.865196	0.177282	-0.817	0.414057	1	0.8652	0.6112	1.225
NRL1_8_130028989	-0.045234	0.955774	0.056035	-0.807	0.419523	1	0.9558	0.8564	1.067
RL1_8_70671337	0.033575	1.03415	0.041781	0.804	0.421634	1	1.034	0.9528	1.122
NRL1_5_156192868	-0.037068	0.963611	0.046491	-0.797	0.425273	1	0.9636	0.8797	1.056
NRL1_12_33172869	0.041087	1.04194	0.051728	0.794	0.427031	1	1.042	0.9415	1.153
NRL1_10_36470358	0.0754	1.07831	0.095031	0.793	0.42753	1	1.078	0.8951	1.299
NRL1_14_48654345	-0.15561	0.85589	0.19669	-0.791	0.428863	1	0.8559	0.5821	1.258
RL1_5_13416496	-0.044575	0.956404	0.056579	-0.788	0.4308	1	0.9564	0.856	1.069
NRL1_14_75729464	0.118861	1.12621	0.15128	0.786	0.432043	1	1.126	0.8372	1.515
NRL1_12_117376655	0.033881	1.03446	0.043211	0.784	0.432996	1	1.034	0.9505	1.126
NRL1_12_96971767	0.069839	1.07234	0.089287	0.782	0.434106	1	1.072	0.9002	1.277
NRL1_6_29786371	-0.14266	0.86705	0.18261	-0.781	0.434658	1	0.867	0.6062	1.24
RL1_7_31484166	-0.038338	0.962388	0.049474	-0.775	0.438398	1	0.9624	0.8734	1.06
NRL1_12_12780760	-0.033227	0.967319	0.043094	-0.771	0.440676	1	0.9673	0.889	1.053
NRL1_1_105853806	0.076523	1.07953	0.099519	0.769	0.441934	1	1.08	0.8882	1.312
RL1_1_30567814	0.108301	1.11438	0.141962	0.763	0.445532	1	1.114	0.8437	1.472
RL1_1_80939088	0.037837	1.03856	0.049838	0.759	0.447728	1	1.039	0.9419	1.145
RL1_4_101866629	0.03339	1.03395	0.04404	0.758	0.448387	1	1.034	0.9484	1.127
NRL1_4_63203814	-0.078903	0.924129	0.104618	-0.754	0.450727	1	0.9241	0.7528	1.134
NRL1_4_146304144	-0.03282	0.967712	0.043941	-0.747	0.45512	1	0.9677	0.8879	1.055
RL1_3_22050870	0.03229	1.03282	0.043274	0.746	0.455563	1	1.033	0.9488	1.124
NRL1_4_29479096	0.081543	1.08496	0.109404	0.745	0.45607	1	1.085	0.8756	1.344
RL1_2_172315269	-0.041373	0.959471	0.055761	-0.742	0.458104	1	0.9595	0.8601	1.07
NRL1_21_32361536	-0.08462	0.91886	0.11496	-0.736	0.461694	1	0.9189	0.7335	1.151
NRL1_17_71778246	-0.110893	0.895034	0.151318	-0.733	0.463651	1	0.895	0.6653	1.204
NRL1_2_36677514	0.10335	1.10888	0.1426	0.725	0.468613	1	1.109	0.8385	1.466
NRL1_16_76831894	0.043651	1.04462	0.060243	0.725	0.468712	1	1.045	0.9283	1.176
NRL1_4_58756285	-0.057605	0.944023	0.079816	-0.722	0.470466	1	0.944	0.8073	1.104
NRL1_6_32557349	-0.05152	0.94978	0.07191	-0.716	0.473699	1	0.9498	0.8249	1.094
NRL1_8_131712291	-0.090373	0.91359	0.127179	-0.711	0.477335	1	0.9136	0.712	1.172
NRL1_11_90089501	0.110744	1.11711	0.156242	0.709	0.47845	1	1.117	0.8224	1.517
RL1_1_113497221	-0.041201	0.959636	0.058243	-0.707	0.47932	1	0.9596	0.8561	1.076
RL1_18_54426593	0.031476	1.03198	0.044508	0.707	0.47945	1	1.032	0.9458	1.126
NRL1_9_7741406	0.041825	1.04271	0.059178	0.707	0.47972	1	1.043	0.9285	1.171
NRL1_15_80327199	0.10435	1.10999	0.14788	0.706	0.480423	1	1.11	0.8307	1.483
NRL1_4_52762309	-0.056075	0.945468	0.07967	-0.704	0.481533	1	0.9455	0.8088	1.105
NRL1_2_142027737	0.140551	1.15091	0.19977	0.704	0.481706	1	1.151	0.778	1.702
RL1_5_42165840	-0.031609	0.968886	0.045132	-0.7	0.483705	1	0.9689	0.8869	1.058
NRL1_9_24277397	-0.129624	0.878425	0.185757	-0.698	0.485291	1	0.8784	0.6104	1.264
RL1_10_76586847	0.03028	1.03074	0.0434	0.698	0.485362	1	1.031	0.9467	1.122
RL1_4_181774007	0.09794	1.1029	0.1409	0.695	0.48698	1	1.103	0.8368	1.454
NRL1_14_27832055	-0.034404	0.966181	0.049581	-0.694	0.487747	1	0.9662	0.8767	1.065
RL1_16_18821223	0.029077	1.0295	0.041987	0.693	0.488599	1	1.03	0.9482	1.118
RL1_20_7116147	-0.031246	0.969237	0.045282	-0.69	0.490182	1	0.9692	0.8869	1.059
NRL1_7_119806507	-0.04408	0.956878	0.064061	-0.688	0.491396	1	0.9569	0.844	1.085
RL1_5_122240437	-0.033764	0.9668	0.049316	-0.685	0.493571	1	0.9668	0.8777	1.065
RL1_7_71746930	-0.039606	0.961168	0.058467	-0.677	0.498152	1	0.9612	0.8571	1.078
RL1_12_83450282	0.029679	1.03012	0.043818	0.677	0.498206	1	1.03	0.9453	1.123
NRL1_1_118263060	0.08083	1.08419	0.11953	0.676	0.498884	1	1.084	0.8578	1.37
NRL1_3_38584591	-0.034986	0.965619	0.051953	-0.673	0.50069	1	0.9656	0.8721	1.069
NRL1_22_43928725	-0.02984	0.97061	0.04471	-0.667	0.50455	1	0.9706	0.8892	1.059
RL1_6_110155539	0.080278	1.08359	0.120338	0.667	0.504704	1	1.084	0.8559	1.372
RL1_4_59078841	0.028107	1.02851	0.042255	0.665	0.505937	1	1.029	0.9468	1.117
NRL1_1_74727223	-0.029282	0.971143	0.044064	-0.665	0.506351	1	0.9711	0.8908	1.059
NRL1_11_54593926	0.05667	1.05831	0.085556	0.662	0.507734	1	1.058	0.8949	1.252
NRL1_3_26482973	0.040249	1.04107	0.061036	0.659	0.509618	1	1.041	0.9237	1.173
NRL1_8_114869552	0.037249	1.03795	0.056741	0.656	0.511526	1	1.038	0.9287	1.16
NRL1_6_19257995	0.070397	1.07293	0.107646	0.654	0.51313	1	1.073	0.8688	1.325
RL1_11_61084376	0.048253	1.04944	0.073851	0.653	0.513508	1	1.049	0.908	1.213
NRL1_10_24087908	-0.02703	0.97333	0.0414	-0.653	0.51383	1	0.9733	0.8975	1.056
NRL1_15_61036775	0.04845	1.04964	0.074216	0.653	0.513875	1	1.05	0.9075	1.214
NRL1_5_16464200	0.116151	1.12316	0.177923	0.653	0.513876	1	1.123	0.7925	1.592
NRL1_8_118709464	0.03573	1.03638	0.054827	0.652	0.514611	1	1.036	0.9308	1.154
RL1_3_152593950	-0.037701	0.963001	0.058238	-0.647	0.517397	1	0.963	0.8591	1.079
NRL1_20_31886531	-0.149651	0.861008	0.23231	-0.644	0.51945	1	0.861	0.5461	1.358
RL1_1_218009162	0.031597	1.0321	0.04921	0.642	0.52081	1	1.032	0.9372	1.137
NRL1_7_150603941	0.033184	1.03374	0.051949	0.639	0.522969	1	1.034	0.9337	1.145
NRL1_11_112213894	-0.032999	0.967539	0.051762	-0.638	0.523783	1	0.9675	0.8742	1.071
RL1_12_41844269	-0.03239	0.968129	0.051612	-0.628	0.530291	1	0.9681	0.875	1.071
NRL1_3_144132937	-0.132409	0.875983	0.211596	-0.626	0.531472	1	0.876	0.5786	1.326
NRL1_9_108802689	0.040426	1.04125	0.064743	0.624	0.53236	1	1.041	0.9172	1.182
NRL1_8_84516387	0.051433	1.05278	0.082769	0.621	0.534334	1	1.053	0.8951	1.238
NRL1_4_137492407	-0.08674	0.91692	0.14043	-0.618	0.536808	1	0.9169	0.6963	1.207
NRL1_15_97656751	-0.05526	0.94624	0.09001	-0.614	0.53926	1	0.9462	0.7932	1.129
NRL1_4_133675268	-0.026808	0.973549	0.043743	-0.613	0.539984	1	0.9735	0.8936	1.061
RL1_6_24811660	-0.035003	0.965603	0.057486	-0.609	0.5426	1	0.9656	0.8627	1.081
NRL1_15_33739651	0.037277	1.03798	0.061459	0.607	0.544163	1	1.038	0.9202	1.171
NRL1_12_126318397	-0.030611	0.969852	0.05056	-0.605	0.544878	1	0.9699	0.8784	1.071
NRL1_5_21207623	0.028684	1.0291	0.047589	0.603	0.546676	1	1.029	0.9375	1.13
RL1_20_55859568	0.024894	1.02521	0.041636	0.598	0.549917	1	1.025	0.9449	1.112
RL1_4_70328908	0.051974	1.05335	0.089417	0.581	0.561067	1	1.053	0.884	1.255
NRL1_20_17389152	-0.10966	0.89614	0.1889	-0.58	0.56158	1	0.8961	0.6188	1.298
NRL1_5_23070169	-0.083371	0.92001	0.143914	-0.579	0.562379	1	0.92	0.6939	1.22
RL1_6_84608441	0.034489	1.03509	0.059617	0.579	0.562917	1	1.035	0.9209	1.163
RL1_8_91520166	0.053461	1.05492	0.092794	0.576	0.564531	1	1.055	0.8795	1.265
NRL1_3_43221188	0.06058	1.06245	0.105714	0.573	0.566608	1	1.062	0.8636	1.307
RL1_14_83169510	-0.026923	0.973437	0.047	-0.573	0.566764	1	0.9734	0.8878	1.067
RL1_10_5245355	-0.029308	0.971117	0.051415	-0.57	0.568661	1	0.9711	0.878	1.074
NRL1_8_105666789	0.098257	1.10325	0.17246	0.57	0.568857	1	1.103	0.7868	1.547
NRL1_22_12500811	-0.125705	0.881875	0.220654	-0.57	0.568886	1	0.8819	0.5722	1.359
NRL1_10_5019122	-0.0599	0.94186	0.10534	-0.569	0.569612	1	0.9419	0.7662	1.158
NRL1_6_123532801	-0.034121	0.966455	0.06055	-0.564	0.573087	1	0.9665	0.8583	1.088
RL1_6_74155733	-0.026538	0.973811	0.047108	-0.563	0.573201	1	0.9738	0.8879	1.068
RL1_7_32350555	-0.043753	0.95719	0.078091	-0.56	0.575287	1	0.9572	0.8213	1.116
NRL1_6_120059117	-0.035874	0.964762	0.064123	-0.559	0.57585	1	0.9648	0.8508	1.094
NRL1_4_111707817	-0.025576	0.974748	0.04624	-0.553	0.580187	1	0.9747	0.8903	1.067
NRL1_2_177811533	-0.025898	0.974435	0.046882	-0.552	0.580673	1	0.9744	0.8889	1.068
RL1_11_122476868	0.035979	1.03663	0.065362	0.55	0.582006	1	1.037	0.912	1.178
NRL1_12_84561437	-0.03278	0.96775	0.06045	-0.542	0.587645	1	0.9678	0.8596	1.089
NRL1_4_18192734	-0.054873	0.946605	0.102186	-0.537	0.591271	1	0.9466	0.7748	1.157
RL1_8_72875530	-0.040682	0.960135	0.075869	-0.536	0.591813	1	0.9601	0.8275	1.114
RL1_12_97717934	-0.057602	0.944026	0.108994	-0.528	0.597162	1	0.944	0.7624	1.169
NRL1_17_34808407	-0.060984	0.940838	0.116807	-0.522	0.601605	1	0.9408	0.7483	1.183
NRL1_11_83941324	0.03566	1.0363	0.06864	0.519	0.603422	1	1.036	0.9059	1.186
NRL1_7_42490276	0.040435	1.04126	0.079317	0.51	0.610202	1	1.041	0.8913	1.216
NRL1_4_114211547	0.021673	1.02191	0.042586	0.509	0.610814	1	1.022	0.9401	1.111
NRL1_14_30385477	0.038389	1.03914	0.076048	0.505	0.613697	1	1.039	0.8952	1.206
NRL1_1_192039549	-0.102432	0.902639	0.203462	-0.503	0.614649	1	0.9026	0.6058	1.345
NRL1_21_30889010	-0.08179	0.92147	0.16343	-0.5	0.616758	1	0.9215	0.6689	1.269
RL1_9_10136559	0.026767	1.02713	0.053594	0.499	0.617469	1	1.027	0.9247	1.141
NRL1_5_39926016	0.046214	1.0473	0.092657	0.499	0.617944	1	1.047	0.8734	1.256
RL1_6_133020696	-0.022532	0.97772	0.045992	-0.49	0.6242	1	0.9777	0.8934	1.07
NRL1_5_33797452	0.027208	1.02758	0.055577	0.49	0.62445	1	1.028	0.9215	1.146
NRL1_11_54548361	-0.109119	0.896624	0.222992	-0.489	0.624602	1	0.8966	0.5792	1.388
RL1_18_37819738	0.093134	1.09761	0.191834	0.485	0.627327	1	1.098	0.7536	1.599
NRL1_3_20049041	-0.064469	0.937565	0.133298	-0.484	0.62864	1	0.9376	0.722	1.217
NRL1_10_67043938	0.03481	1.03543	0.07234	0.481	0.63033	1	1.035	0.8986	1.193
NRL1_7_33194516	-0.069678	0.932695	0.145548	-0.479	0.632134	1	0.9327	0.7012	1.241
NRL1_7_7979396	-0.04122	0.95962	0.08622	-0.478	0.632621	1	0.9596	0.8104	1.136
RL1_11_93136640	0.022059	1.0223	0.046318	0.476	0.6339	1	1.022	0.9336	1.119
NRL1_3_147610562	-0.082148	0.921135	0.174026	-0.472	0.636894	1	0.9211	0.6549	1.296
RL1_7_141920676	-0.053068	0.948315	0.112578	-0.471	0.637363	1	0.9483	0.7605	1.182
RL1_2_238717539	-0.047161	0.953934	0.100097	-0.471	0.637535	1	0.9539	0.784	1.161
NRL1_10_129670151	0.058109	1.05983	0.126528	0.459	0.646045	1	1.06	0.8271	1.358
NRL1_4_131260507	-0.033278	0.96727	0.07321	-0.455	0.6494	1	0.9673	0.838	1.117
NRL1_11_87855864	-0.08931	0.91456	0.19933	-0.448	0.654125	1	0.9146	0.6188	1.352
NRL1_7_12685535	-0.042557	0.958336	0.095098	-0.448	0.654511	1	0.9583	0.7954	1.155
NRL1_11_110507165	0.024526	1.02483	0.055982	0.438	0.66131	1	1.025	0.9183	1.144
NRL1_22_28669468	0.069726	1.07221	0.159993	0.436	0.662978	1	1.072	0.7836	1.467
RL1_1_238689007	-0.02006	0.98014	0.046258	-0.434	0.664532	1	0.9801	0.8952	1.073
NRL1_5_133598407	0.034538	1.03514	0.079731	0.433	0.664879	1	1.035	0.8854	1.21
RL1_1_74518835	-0.074986	0.927756	0.174981	-0.429	0.668258	1	0.9278	0.6584	1.307
NRL1_10_118423964	-0.085221	0.918309	0.19892	-0.428	0.668346	1	0.9183	0.6218	1.356
NRL1_6_102398219	0.03379	1.03437	0.07933	0.426	0.67015	1	1.034	0.8854	1.208
NRL1_12_126170693	-0.040411	0.960395	0.095024	-0.425	0.670642	1	0.9604	0.7972	1.157
NRL1_2_19877098	-0.0273	0.97306	0.0646	-0.423	0.672558	1	0.9731	0.8573	1.104
RL1_6_70010348	0.032502	1.03304	0.077057	0.422	0.673174	1	1.033	0.8882	1.201
RL1_6_19764895	0.018326	1.01849	0.043484	0.421	0.673442	1	1.018	0.9353	1.109
NRL1_5_11391164	-0.020496	0.979713	0.048762	-0.42	0.674251	1	0.9797	0.8904	1.078
NRL1_1_192293138	0.020974	1.0212	0.050471	0.416	0.677735	1	1.021	0.925	1.127
NRL1_14_81010879	0.119413	1.12684	0.291573	0.41	0.68214	1	1.127	0.6363	1.995
NRL1_1_84368306	0.046648	1.04775	0.114217	0.408	0.682966	1	1.048	0.8376	1.311
NRL1_13_90973977	-0.02634	0.974004	0.064756	-0.407	0.684186	1	0.974	0.8579	1.106
NRL1_4_73377988	0.060596	1.06247	0.149317	0.406	0.684875	1	1.062	0.7929	1.424
RL1_6_128998386	-0.019069	0.981112	0.047084	-0.405	0.685477	1	0.9811	0.8946	1.076
NRL1_5_40041243	-0.046503	0.954562	0.115062	-0.404	0.6861	1	0.9546	0.7618	1.196
NRL1_10_128826795	0.050513	1.05181	0.125438	0.403	0.687174	1	1.052	0.8226	1.345
RL1_10_57103787	0.020399	1.02061	0.051238	0.398	0.690538	1	1.021	0.9231	1.128
NRL1_6_62658302	-0.020641	0.979571	0.051972	-0.397	0.691257	1	0.9796	0.8847	1.085
NRL1_3_174199438	-0.02135	0.97888	0.05383	-0.397	0.691633	1	0.9789	0.8809	1.088
NRL1_1_104485604	0.0289	1.02932	0.072893	0.396	0.69176	1	1.029	0.8923	1.187
NRL1_2_105546707	0.027859	1.02825	0.073007	0.382	0.702757	1	1.028	0.8912	1.186
NRL1_6_126302452	-0.060702	0.941103	0.159993	-0.379	0.704386	1	0.9411	0.6878	1.288
RL1_4_124022414	0.01683	1.01697	0.04496	0.374	0.708081	1	1.017	0.9312	1.111
NRL1_13_63115063	0.066779	1.06906	0.178929	0.373	0.709	1	1.069	0.7528	1.518
NRL1_2_78764917	-0.021441	0.978787	0.05785	-0.371	0.710906	1	0.9788	0.8739	1.096
NRL1_8_71100931	0.043353	1.04431	0.120983	0.358	0.72009	1	1.044	0.8238	1.324
NRL1_20_61397397	0.03234	1.03287	0.090508	0.357	0.720858	1	1.033	0.865	1.233
NRL1_3_151430767	0.017689	1.01785	0.049802	0.355	0.722448	1	1.018	0.9232	1.122
NRL1_1_13110585	0.0397	1.04049	0.11256	0.353	0.724332	1	1.04	0.8345	1.297
RL1_7_88461984	-0.02691	0.97345	0.07861	-0.342	0.732126	1	0.9735	0.8345	1.136
NRL1_4_56630901	-0.0173	0.98284	0.05068	-0.341	0.732786	1	0.9828	0.8899	1.085
NRL1_12_27311587	-0.04072	0.960098	0.119312	-0.341	0.732884	1	0.9601	0.7599	1.213
RL1_14_29258845	-0.014431	0.985673	0.042296	-0.341	0.732956	1	0.9857	0.9073	1.071
NRL1_1_119010743	0.019572	1.01977	0.05834	0.335	0.737265	1	1.02	0.9096	1.143
RL1_11_49104082	0.031792	1.0323	0.094856	0.335	0.737506	1	1.032	0.8572	1.243
RL1_8_18597111	0.023713	1.024	0.071067	0.334	0.738632	1	1.024	0.8909	1.177
NRL1_20_29746075	-0.02975	0.97069	0.08948	-0.332	0.739534	1	0.9707	0.8145	1.157
NRL1_7_108188819	0.016501	1.01664	0.050566	0.326	0.744173	1	1.017	0.9207	1.123
NRL1_15_46043383	-0.067911	0.934344	0.213643	-0.318	0.750583	1	0.9343	0.6147	1.42
NRL1_14_93422395	-0.04746	0.953649	0.152842	-0.311	0.756167	1	0.9536	0.7068	1.287
NRL1_4_128044287	-0.027663	0.972716	0.089567	-0.309	0.757434	1	0.9727	0.8161	1.159
NRL1_13_60647038	-0.016866	0.983275	0.055352	-0.305	0.760591	1	0.9833	0.8822	1.096
NRL1_3_173031344	-0.052281	0.949062	0.172792	-0.303	0.76222	1	0.9491	0.6764	1.332
NRL1_3_85527418	-0.013099	0.986987	0.044242	-0.296	0.767178	1	0.987	0.905	1.076
RL1_3_105587164	0.014778	1.01489	0.050722	0.291	0.77079	1	1.015	0.9188	1.121
RL1_5_1968300	-0.01523	0.98488	0.05257	-0.29	0.771995	1	0.9849	0.8885	1.092
NRL1_1_115541911	-0.05381	0.947612	0.18946	-0.284	0.776397	1	0.9476	0.6537	1.374
NRL1_21_27696867	0.01358	1.01368	0.04804	0.283	0.777337	1	1.014	0.9226	1.114
NRL1_12_25622919	-0.023676	0.976602	0.085012	-0.279	0.780626	1	0.9766	0.8267	1.154
NRL1_6_129786303	-0.038315	0.962409	0.137993	-0.278	0.781272	1	0.9624	0.7343	1.261
NRL1_12_83617469	0.04777	1.04893	0.1746	0.274	0.784409	1	1.049	0.7449	1.477
NRL1_4_47005768	0.012451	1.01253	0.045587	0.273	0.784763	1	1.013	0.926	1.107
RL1_5_133583290	-0.01377	0.98633	0.05087	-0.271	0.786623	1	0.9863	0.8927	1.09
NRL1_1_217375650	-0.026367	0.973978	0.099565	-0.265	0.791148	1	0.974	0.8013	1.184
NRL1_14_30681620	-0.01608	0.984048	0.061605	-0.261	0.794075	1	0.984	0.8721	1.11
NRL1_8_65391143	0.022481	1.02274	0.088048	0.255	0.798467	1	1.023	0.8606	1.215
NRL1_5_155906898	-0.018154	0.98201	0.072192	-0.251	0.801451	1	0.982	0.8524	1.131
RL1_16_83637253	-0.017371	0.982779	0.069758	-0.249	0.803351	1	0.9828	0.8572	1.127
NRL1_3_144891241	-0.029403	0.971025	0.11825	-0.249	0.803629	1	0.971	0.7702	1.224
NRL1_11_75035365	-0.026768	0.973587	0.109418	-0.245	0.806734	1	0.9736	0.7857	1.206
RL1_10_126056627	0.01009	1.01014	0.042403	0.238	0.811912	1	1.01	0.9296	1.098
NRL1_10_89957889	0.016762	1.0169	0.072885	0.23	0.818113	1	1.017	0.8815	1.173
NRL1_11_123371086	0.014008	1.01411	0.061359	0.228	0.819412	1	1.014	0.8992	1.144
NRL1_3_91532555	-0.01278	0.987301	0.056348	-0.227	0.82057	1	0.9873	0.8841	1.103
RL1_4_19077843	-0.01036	0.9897	0.0462	-0.224	0.822615	1	0.9897	0.904	1.083
NRL1_6_76670221	0.030526	1.031	0.137768	0.222	0.824643	1	1.031	0.787	1.351
RL1_2_82839732	0.021181	1.02141	0.095735	0.221	0.824897	1	1.021	0.8467	1.232
NRL1_11_50440809	0.016974	1.01712	0.076728	0.221	0.824917	1	1.017	0.8751	1.182
RL1_18_836735	-0.027117	0.973248	0.123104	-0.22	0.825657	1	0.9732	0.7646	1.239
NRL1_6_13502803	0.010846	1.01091	0.049728	0.218	0.827339	1	1.011	0.917	1.114
NRL1_9_97913268	0.011192	1.01126	0.051606	0.217	0.828302	1	1.011	0.914	1.119
RL1_11_24327950	-0.013314	0.986774	0.062899	-0.212	0.832364	1	0.9868	0.8723	1.116
NRL1_8_5971760	-0.008753	0.991285	0.044979	-0.195	0.845701	1	0.9913	0.9076	1.083
NRL1_2_6910472	0.01194	1.01201	0.06153	0.194	0.846107	1	1.012	0.897	1.142
NRL1_7_41271202	-0.01626	0.983872	0.084429	-0.193	0.847282	1	0.9839	0.8338	1.161
NRL1_4_14847414	-0.01478	0.98533	0.07757	-0.19	0.84894	1	0.9853	0.8464	1.147
NRL1_2_66408757	0.029961	1.03041	0.158342	0.189	0.849925	1	1.03	0.7555	1.405
NRL1_9_65051583	0.029388	1.02982	0.15975	0.184	0.85404	1	1.03	0.753	1.408
NRL1_10_57538494	-0.024888	0.975419	0.136674	-0.182	0.855504	1	0.9754	0.7462	1.275
RL1_2_53398624	-0.01518	0.98494	0.08337	-0.182	0.855538	1	0.9849	0.8365	1.16
RL1_13_29641702	0.00794	1.00797	0.044326	0.179	0.857834	1	1.008	0.9241	1.099
RL1_4_46053988	-0.007484	0.992544	0.042046	-0.178	0.858732	1	0.9925	0.914	1.078
NRL1_18_52571387	0.012987	1.01307	0.074376	0.175	0.86138	1	1.013	0.8757	1.172
NRL1_8_61202601	0.022012	1.02226	0.126371	0.174	0.861722	1	1.022	0.798	1.31
NRL1_8_71487001	0.007342	1.00737	0.043013	0.171	0.864473	1	1.007	0.9259	1.096
NRL1_4_10631070	0.016046	1.01618	0.098756	0.162	0.870927	1	1.016	0.8374	1.233
RL1_1_184845610	0.006783	1.00681	0.042478	0.16	0.873132	1	1.007	0.9264	1.094
RL1_5_109259389	0.006955	1.00698	0.043752	0.159	0.873692	1	1.007	0.9242	1.097
RL1_4_151419572	-0.006373	0.993648	0.042823	-0.149	0.881699	1	0.9936	0.9137	1.081
RL1_5_41599343	0.008555	1.00859	0.057785	0.148	0.882308	1	1.009	0.9006	1.13
NRL1_14_39405890	-0.006193	0.993826	0.043424	-0.143	0.886592	1	0.9938	0.9127	1.082
RL1_15_82882884	0.005885	1.0059	0.042192	0.139	0.88907	1	1.006	0.9261	1.093
NRL1_9_79467878	-0.0141	0.986	0.10899	-0.129	0.897093	1	0.986	0.7963	1.221
NRL1_2_172989382	0.01513	1.01524	0.119274	0.127	0.899058	1	1.015	0.8036	1.283
RL1_4_57221181	0.006471	1.00649	0.052534	0.123	0.901959	1	1.006	0.908	1.116
NRL1_13_63995722	-0.015012	0.9851	0.123159	-0.122	0.902985	1	0.9851	0.7738	1.254
RL1_5_58384175	0.009858	1.00991	0.083271	0.118	0.905765	1	1.01	0.8578	1.189
NRL1_9_5491418	-0.006931	0.993093	0.059886	-0.116	0.907866	1	0.9931	0.8831	1.117
NRL1_3_79167163	0.010247	1.0103	0.092367	0.111	0.9117	1	1.01	0.843	1.211
NRL1_13_77480951	0.013883	1.01398	0.126309	0.11	0.912478	1	1.014	0.7916	1.299
NRL1_12_96518791	0.019048	1.01923	0.174782	0.109	0.913219	1	1.019	0.7236	1.436
NRL1_13_61107676	0.014299	1.0144	0.135641	0.105	0.916042	1	1.014	0.7776	1.323
NRL1_4_157986137	0.005025	1.00504	0.048088	0.104	0.916777	1	1.005	0.9146	1.104
RL1_6_161982232	-0.008232	0.991802	0.081378	-0.101	0.919423	1	0.9918	0.8456	1.163
NRL1_15_47215145	0.004552	1.00456	0.046022	0.099	0.921214	1	1.005	0.9179	1.099
NRL1_8_69194235	0.01822	1.01839	0.18858	0.097	0.923029	1	1.018	0.7037	1.474
NRL1_10_39193670	-0.009079	0.990962	0.094321	-0.096	0.923318	1	0.991	0.8237	1.192
RL1_12_126298972	0.004822	1.00483	0.050254	0.096	0.923553	1	1.005	0.9106	1.109
NRL1_7_120983395	-0.009585	0.990461	0.100739	-0.095	0.9242	1	0.9905	0.813	1.207
NRL1_4_129440515	0.009397	1.00944	0.100633	0.093	0.925603	1	1.009	0.8287	1.23
NRL1_4_134499558	0.01513	1.01525	0.18024	0.084	0.933089	1	1.015	0.7131	1.445
NRL1_8_113780691	-0.01086	0.989199	0.131996	-0.082	0.93443	1	0.9892	0.7637	1.281
NRL1_5_147883862	0.007579	1.00761	0.097963	0.077	0.938332	1	1.008	0.8316	1.221
RL1_10_79965542	-0.007954	0.992078	0.108505	-0.073	0.941563	1	0.9921	0.802	1.227
RL1_4_21159383	0.00304	1.00304	0.043141	0.07	0.943819	1	1.003	0.9217	1.092
NRL1_4_119796389	-0.004485	0.995525	0.063835	-0.07	0.943985	1	0.9955	0.8784	1.128
RL1_6_152708856	0.003259	1.00326	0.046926	0.069	0.94463	1	1.003	0.9151	1.1
NRL1_2_36154109	0.0037	1.00371	0.05709	0.065	0.94832	1	1.004	0.8974	1.123
RL1_3_125171205	-0.005646	0.99437	0.095472	-0.059	0.952842	1	0.9944	0.8247	1.199
NRL1_6_19792898	0.009934	1.00998	0.168102	0.059	0.952875	1	1.01	0.7265	1.404
NRL1_13_53513201	0.012422	1.0125	0.210326	0.059	0.952903	1	1.012	0.6704	1.529
NRL1_10_23553129	0.002646	1.00265	0.055337	0.048	0.961864	1	1.003	0.8996	1.118
RL1_7_49680253	0.002874	1.00288	0.060499	0.048	0.9621	1	1.003	0.8907	1.129
NRL1_6_16950725	0.002174	1.00218	0.045844	0.047	0.962184	1	1.002	0.9161	1.096
NRL1_1_101513435	-0.00166	0.998342	0.043352	-0.038	0.969465	1	0.9983	0.917	1.087
NRL1_6_147874672	0.001726	1.00173	0.045191	0.038	0.969536	1	1.002	0.9168	1.095
NRL1_3_124849838	0.003052	1.00306	0.085114	0.036	0.971398	1	1.003	0.8489	1.185
NRL1_6_31316803	-0.002491	0.997512	0.072488	-0.034	0.972587	1	0.9975	0.8654	1.15
RL1_8_125582877	0.002412	1.00242	0.07947	0.03	0.975791	1	1.002	0.8578	1.171
RL1_3_83803979	-0.001723	0.998278	0.065598	-0.026	0.979039	1	0.9983	0.8778	1.135
NRL1_2_22483467	-0.00344	0.996566	0.143711	-0.024	0.980904	1	0.9966	0.7519	1.321
RL1_4_79966909	0.001039	1.00104	0.050934	0.02	0.98373	1	1.001	0.9059	1.106
NRL1_12_78944257	-0.001312	0.998688	0.06526	-0.02	0.983955	1	0.9987	0.8788	1.135
NRL1_8_82828458	0.001296	1.0013	0.066702	0.019	0.984504	1	1.001	0.8786	1.141
NRL1_4_137256180	-0.0006891	0.999311	0.0424929	-0.016	0.98706	1	0.9993	0.9195	1.086
NRL1_7_143121571	0.001374	1.00137	0.088922	0.015	0.987671	1	1.001	0.8412	1.192
NRL1_4_85686803	0.001055	1.00106	0.083342	0.013	0.989903	1	1.001	0.8502	1.179
NRL1_17_15607879	-0.0009503	0.99905	0.0786033	-0.012	0.990354	1	0.9991	0.8564	1.165
NRL1_7_85272409	0.0005069	1.00051	0.0462189	0.011	0.99125	1	1.001	0.9139	1.095
RL1_4_163737162	-0.0004495	0.999551	0.0434063	-0.01	0.991737	1	0.9996	0.918	1.088
NRL1_9_32463889	-0.0004592	0.999541	0.0459153	-0.01	0.992021	1	0.9995	0.9135	1.094
NRL1_7_113149568	0.0007773	1.00078	0.0865394	0.009	0.992833	1	1.001	0.8446	1.186
RL1_15_70729515	0.0006111	1.00061	0.0784178	0.008	0.993782	1	1.001	0.8581	1.167
RL1_1_247687174	0.0002471	1.00025	0.0630915	0.004	0.996876	1	1	0.8839	1.132
