# Supplementary material for: Retrotransposition-competent L1s are increased in the genomes of individuals with amyotrophic lateral sclerosis
Source: Exp Biol Med (Maywood). 2025 Jun 3;250:10575. doi: 10.3389/ebm.2025.10575 (PMC12172249; doi:10.3389/ebm.2025.10575)
Supplement: Supplementary file 3 [file Table4.xlsx]

## Sheet: Sheet1
Lateral motor cortex	snps	gene	statistic	pvalue	FDR	beta	geneID	ensembl_gene_id	start_position	end_position	description	external_gene_name	ensembl_transcript_id	external_transcript_name	hgnc_symbol	chromosome_name	band	snp	chrom	pos
195025	NRL1_12_48448043	ENSG00000167552.15	4.74744	4.03232e-06	0.0018767	19168.1	ENSG00000167552	ENSG00000167552	49184686	49189080	tubulin alpha 1a [Source:HGNC Symbol;Acc:HGNC:20766]	TUBA1A	ENST00000679733	TUBA1A-210	TUBA1A	12	q13.12	NRL1_12_48448043	chr12	48448043
54202	NRL1_4_138839057	ENSG00000151012.13	5.48393	1.30673e-07	8.78963e-05	5274.17	ENSG00000151012	ENSG00000151012	138164097	138242349	solute carrier family 7 member 11 [Source:HGNC Symbol;Acc:HGNC:11059]	SLC7A11	ENST00000280612	SLC7A11-201	SLC7A11	4	q28.3	NRL1_4_138839057	chr4	138839057
5303	NRL1_18_50372367	ENSG00000141639.12	7.52804	1.98324e-12	3.2063e-09	4765.09	ENSG00000141639	ENSG00000141639	50560087	50731826	mitogen-activated protein kinase 4 [Source:HGNC Symbol;Acc:HGNC:6878]	MAPK4	ENST00000400384	MAPK4-201	MAPK4	18	q21.1	NRL1_18_50372367	chr18	50372367
92218	NRL1_1_100558074	ENSG00000170989.10	10.2386	6.86055e-20	2.34153e-16	3604.23	ENSG00000170989	ENSG00000170989	101236865	101243713	sphingosine-1-phosphate receptor 1 [Source:HGNC Symbol;Acc:HGNC:3165]	S1PR1	ENST00000475821	S1PR1-203	S1PR1	1	p21.2	NRL1_1_100558074	chr1	100558074
144788	NRL1_7_106327449	ENSG00000105835.13	7.28492	8.23146e-12	1.18523e-08	2602.78	ENSG00000105835	ENSG00000105835	106248298	106285966	nicotinamide phosphoribosyltransferase [Source:HGNC Symbol;Acc:HGNC:30092]	NAMPT	ENST00000681550	NAMPT-244	NAMPT	7	q22.3	NRL1_7_106327449	chr7	106327449
104410	NRL1_8_108039794	ENSG00000104408.11	4.57957	8.38793e-06	0.00348154	2404.68	ENSG00000104408	ENSG00000104408	108162787	108443496	eukaryotic translation initiation factor 3 subunit E [Source:HGNC Symbol;Acc:HGNC:3277]	EIF3E	ENST00000678042	EIF3E-246	EIF3E	8	q23.1	NRL1_8_108039794	chr8	108039794
82435	NRL1_7_131182673	ENSG00000128567.17	4.67736	5.48717e-06	0.00243103	2189.13	ENSG00000128567	ENSG00000128567	131500262	131558217	podocalyxin like [Source:HGNC Symbol;Acc:HGNC:9171]	PODXL	ENST00000446198	PODXL-203	PODXL	7	q32.3	NRL1_7_131182673	chr7	131182673
91315	NRL1_8_114760897	ENSG00000104447.13	4.90879	1.95951e-06	0.00099764	1000.15	ENSG00000104447	ENSG00000104447	115408496	115809673	transcriptional repressor GATA binding 1 [Source:HGNC Symbol;Acc:HGNC:12340]	TRPS1	ENST00000395715	TRPS1-203	TRPS1	8	q23.3	NRL1_8_114760897	chr8	114760897
172479	NRL1_1_213357147	ENSG00000065600.13	5.0217	1.17065e-06	0.000657419	948.604	ENSG00000065600	ENSG00000065600	212363928	212414901	proton activated chloride channel 1 [Source:HGNC Symbol;Acc:HGNC:25593]	PACC1	ENST00000261455	PACC1-201	PACC1	1	q32.3	NRL1_1_213357147	chr1	213357147
204527	NRL1_8_8617416	ENSG00000147324.11	5.20068	5.08808e-07	0.000308472	943.66	ENSG00000147324	ENSG00000147324	8783354	8893630	multifunctional ROCO family signaling regulator 1 [Source:HGNC Symbol;Acc:HGNC:16982]	MFHAS1	ENST00000276282	MFHAS1-201	MFHAS1	8	p23.1	NRL1_8_8617416	chr8	8617416
275868	NRL1_1_213357147	ENSG00000117691.10	4.95613	1.58047e-06	0.000837031	712.105	ENSG00000117691	ENSG00000117691	212432920	212446379	neudesin neurotrophic factor [Source:HGNC Symbol;Acc:HGNC:30384]	NENF	ENST00000366988	NENF-201	NENF	1	q32.3	NRL1_1_213357147	chr1	213357147
88009	NRL1_2_105600225	ENSG00000071051.14	4.67487	5.54725e-06	0.00244589	562.717	ENSG00000071051	ENSG00000071051	105744912	105894274	NCK adaptor protein 2 [Source:HGNC Symbol;Acc:HGNC:7665]	NCK2	ENST00000233154	NCK2-201	NCK2	2	q12.2	NRL1_2_105600225	chr2	105600225
91127	NRL1_20_4290198	ENSG00000149451.18	9.03118	1.85968e-16	4.39418e-13	509.91	ENSG00000149451	ENSG00000149451	3667965	3682246	ADAM metallopeptidase domain 33 [Source:HGNC Symbol;Acc:HGNC:15478]	ADAM33	ENST00000466620	ADAM33-204	ADAM33	20	p13	NRL1_20_4290198	chr20	4290198
214113	NRL1_2_191144634	ENSG00000173559.15	4.65211	6.12656e-06	0.00265059	335.721	ENSG00000173559	ENSG00000173559	191678068	191741097	nucleic acid binding protein 1 [Source:HGNC Symbol;Acc:HGNC:26232]	NABP1	ENST00000491331	NABP1-210	NABP1	2	q32.3	NRL1_2_191144634	chr2	191144634
48803	NRL1_20_4290198	ENSG00000132622.11	9.59407	4.85913e-18	1.21021e-14	321.827	ENSG00000132622	ENSG00000132622	3732685	3753111	heat shock protein family A (Hsp70) member 12B [Source:HGNC Symbol;Acc:HGNC:16193]	HSPA12B	ENST00000254963	HSPA12B-201	HSPA12B	20	p13	NRL1_20_4290198	chr20	4290198
270521	NRL1_1_82736122	ENSG00000233008.6	6.6133	3.6708e-10	3.88818e-07	320.721	ENSG00000233008	ENSG00000233008	83575776	83861053	long intergenic non-protein coding RNA 1725 [Source:HGNC Symbol;Acc:HGNC:52513]	LINC01725	ENST00000417975	LINC01725-203	LINC01725	1	p31.1	NRL1_1_82736122	chr1	82736122
195856	NRL1_12_114306307	ENSG00000139410.15	4.66114	5.89007e-06	0.00257242	230.225	ENSG00000139410	ENSG00000139410	113422380	113438276	serine dehydratase like [Source:HGNC Symbol;Acc:HGNC:30404]	SDSL	ENST00000403593	SDSL-202	SDSL	12	q24.13	NRL1_12_114306307	chr12	114306307
232293	NRL1_11_133170677	ENSG00000204241.8	5.55649	9.15312e-08	6.20205e-05	195.112	ENSG00000204241	ENSG00000204241	134032216	134067936	long intergenic non-protein coding RNA 2731 [Source:HGNC Symbol;Acc:HGNC:54248]	LINC02731	ENST00000532706	LINC02731-205	LINC02731	11	q25	NRL1_11_133170677	chr11	133170677
229987	NRL1_1_71072413	ENSG00000229956.11	7.03515	3.46087e-11	4.49191e-08	192.428	ENSG00000229956	ENSG00000229956	71081324	71489976	ZRANB2 divergent transcript [Source:HGNC Symbol;Acc:HGNC:43595]	ZRANB2-DT	ENST00000455406	ZRANB2-DT-205	ZRANB2-DT	1	p31.1	NRL1_1_71072413	chr1	71072413
228267	NRL1_1_158883936	ENSG00000163563.8	5.35601	2.42908e-07	0.000157637	144.58	ENSG00000163563	ENSG00000163563	158831351	158849506	myeloid cell nuclear differentiation antigen [Source:HGNC Symbol;Acc:HGNC:7183]	MNDA	ENST00000491210	MNDA-203	MNDA	1	q23.1	NRL1_1_158883936	chr1	158883936
140831	NRL1_5_157603740	ENSG00000285868.1	5.61108	6.98786e-08	4.84169e-05	70.7281	ENSG00000285868	ENSG00000285868	157341596	157460100	Novel protein		ENST00000519499			5	q33.3	NRL1_5_157603740	chr5	157603740
31069	NRL1_8_85432455	ENSG00000253137.1	4.64779	6.24274e-06	0.00268823	63.9215	ENSG00000253137	ENSG00000253137	84678798	84679842	PSMC2 pseudogene 2 [Source:HGNC Symbol;Acc:HGNC:54573]	PSMC2P2	ENST00000521355	PSMC2P2-201	PSMC2P2	8	q21.2	NRL1_8_85432455	chr8	85432455
33682	NRL1_4_103840165	ENSG00000169836.5	4.88939	2.13902e-06	0.00107359	63.1937	ENSG00000169836	ENSG00000169836	103586031	103719985	tachykinin receptor 3 [Source:HGNC Symbol;Acc:HGNC:11528]	TACR3	ENST00000304883	TACR3-201	TACR3	4	q24	NRL1_4_103840165	chr4	103840165
221650	NRL1_11_133170677	ENSG00000254648.1	27.2607	9.42221e-68	1.08534e-63	62.7055	ENSG00000254648	ENSG00000254648	134035832	134037107	novel transcript		ENST00000526377			11	q25	NRL1_11_133170677	chr11	133170677
276108	NRL1_1_55802992	ENSG00000169174.11	6.29065	2.10822e-09	1.98241e-06	55.4217	ENSG00000169174	ENSG00000169174	55039447	55064852	proprotein convertase subtilisin/kexin type 9 [Source:HGNC Symbol;Acc:HGNC:20001]	PCSK9	ENST00000673726	PCSK9-204	PCSK9	1	p32.3	NRL1_1_55802992	chr1	55802992
266145	NRL1_1_11239533	ENSG00000116663.11	4.57854	8.42503e-06	0.00348154	46.7142	ENSG00000116663	ENSG00000116663	11664200	11674354	F-box protein 6 [Source:HGNC Symbol;Acc:HGNC:13585]	FBXO6	ENST00000376753	FBXO6-201	FBXO6	1	p36.22	NRL1_1_11239533	chr1	11239533
34300	NRL1_17_15791032	ENSG00000251537.4	10.4587	1.57313e-20	5.7987e-17	39.6846	ENSG00000251537	ENSG00000251537	15571491	15651653	novel tripartite motif-containing 16 (TRIM16) and CMT1A duplicated region transcript 1 (CDRT1) protein		ENST00000455584			17	p12	NRL1_17_15791032	chr17	15791032
246279	NRL1_11_75035365	ENSG00000278879.1	5.85071	2.09375e-08	1.5815e-05	32.7142	ENSG00000278879	ENSG00000278879	74830574	74832510	TEC		ENST00000624150			11	q13.4	NRL1_11_75035365	chr11	75035365
11933	NRL1_X_8146684	ENSG00000285679.2	6.59034	4.16434e-10	4.31182e-07	32.5984	ENSG00000285679	ENSG00000285679	7928443	8374386	novel transcript		ENST00000659022			X	p22.31	NRL1_X_8146684	chrX	8146684
268308	NRL1_2_191144634	ENSG00000228509.6	7.08061	2.67018e-11	3.56612e-08	31.3689	ENSG00000228509	ENSG00000228509	190672297	190843734	novel transcript, antisense to NAB1		ENST00000676095			2	q32.2	NRL1_2_191144634	chr2	191144634
169837	NRL1_5_77130630	ENSG00000164220.7	7.2404	1.06537e-11	1.48752e-08	26.6897	ENSG00000164220	ENSG00000164220	76615482	76623413	coagulation factor II thrombin receptor like 2 [Source:HGNC Symbol;Acc:HGNC:3539]	F2RL2	ENST00000296641	F2RL2-201	F2RL2	5	q13.3	NRL1_5_77130630	chr5	77130630
3893	NRL1_18_15406702	ENSG00000287723.1	5.4495	1.5455e-07	0.000103204	23.6944	ENSG00000287723	ENSG00000287723	15165338	15172007	novel transcript		ENST00000657254			18	p11.21	NRL1_18_15406702	chr18	15406702
31497	NRL1_11_15485931	ENSG00000175868.14	5.09289	8.42451e-07	0.000494481	23.3161	ENSG00000175868	ENSG00000175868	14904997	15082342	calcitonin related polypeptide beta [Source:HGNC Symbol;Acc:HGNC:1438]	CALCB	ENST00000523376	CALCB-202	CALCB	11	p15.2	NRL1_11_15485931	chr11	15485931
194470	RL1_6_133020696	ENSG00000231023.7	4.92523	1.81883e-06	0.000941624	22.5791	ENSG00000231023	ENSG00000231023	132954257	133107410	long intergenic non-protein coding RNA 326 [Source:HGNC Symbol;Acc:HGNC:41926]	LINC00326	ENST00000457339	LINC00326-202	LINC00326	6	q23.2	RL1_6_133020696	chr6	133020696
272547	NRL1_1_158883936	ENSG00000158473.8	5.29784	3.2095e-07	0.000203974	20.8117	ENSG00000158473	ENSG00000158473	158178030	158186427	CD1d molecule [Source:HGNC Symbol;Acc:HGNC:1637]	CD1D	ENST00000368171	CD1D-201	CD1D	1	q23.1	NRL1_1_158883936	chr1	158883936
90556	NRL1_5_180016171	ENSG00000280161.1	5.02858	1.13416e-06	0.000641195	16.9462	ENSG00000280161	ENSG00000280161	180810401	180811384	TEC		ENST00000624602			5	q35.3	NRL1_5_180016171	chr5	180016171
228569	NRL1_7_157542446	ENSG00000233191.2	7.01862	3.80238e-11	4.83849e-08	15.2337	ENSG00000233191	ENSG00000233191	157513294	157518658	novel transcript		ENST00000433660			7	q36.3	NRL1_7_157542446	chr7	157542446
55494	NRL1_4_138839057	ENSG00000250033.5	7.40256	4.14687e-12	6.36904e-09	14.8317	ENSG00000250033	ENSG00000250033	138057464	138178177	SLC7A11 antisense RNA 1 [Source:HGNC Symbol;Acc:HGNC:44064]	SLC7A11-AS1	ENST00000510066	SLC7A11-AS1-201	SLC7A11-AS1	4	q28.3	NRL1_4_138839057	chr4	138839057
17093	NRL1_22_16675666	ENSG00000236754.5	4.93135	1.76901e-06	0.000921003	14.2406	ENSG00000236754	ENSG00000236754	17580157	17589192	novel transcript		ENST00000443935			22	q11.21	NRL1_22_16675666	chr22	16675666
60194	NRL1_4_138839057	ENSG00000248307.6	6.38598	1.26471e-09	1.22679e-06	12.2586	ENSG00000248307	ENSG00000248307	137978547	138131182	long intergenic non-protein coding RNA 616 [Source:HGNC Symbol;Acc:HGNC:44065]	LINC00616	ENST00000514600	LINC00616-205	LINC00616	4	q28.3	NRL1_4_138839057	chr4	138839057
178930	NRL1_15_45026631	ENSG00000259479.6	5.09009	8.5348e-07	0.000497784	11.1009	ENSG00000259479	ENSG00000259479	44827060	44861850	sorbitol dehydrogenase 2, pseudogene [Source:HGNC Symbol;Acc:HGNC:49919]	SORD2P	ENST00000558556	SORD2P-201	SORD2P	15	q21.1	NRL1_15_45026631	chr15	45026631
237299	NRL1_1_158883936	ENSG00000179639.10	12.7151	3.10592e-27	1.90811e-23	10.8679	ENSG00000179639	ENSG00000179639	159289714	159308224	Fc epsilon receptor Ia [Source:HGNC Symbol;Acc:HGNC:3609]	FCER1A	ENST00000368115	FCER1A-202	FCER1A	1	q23.2	NRL1_1_158883936	chr1	158883936
42715	NRL1_2_23211657	ENSG00000232451.2	6.05506	7.30266e-09	6.11777e-06	10.7853	ENSG00000232451	ENSG00000232451	23018125	23199056	novel transcript		ENST00000421581			2	p24.1	NRL1_2_23211657	chr2	23211657
20435	NRL1_5_25708556	ENSG00000245662.4	6.0742	6.60867e-09	5.58717e-06	10.2111	ENSG00000245662	ENSG00000245662	25187800	25324386	long intergenic non-protein coding RNA 2211 [Source:HGNC Symbol;Acc:HGNC:53078]	LINC02211	ENST00000642022	LINC02211-203	LINC02211	5	p14.1	NRL1_5_25708556	chr5	25708556
118230	NRL1_8_8617416	ENSG00000227013.3	5.07812	9.02207e-07	0.000519626	9.02572	ENSG00000227013	ENSG00000227013	8039978	8040953	olfactory receptor family 7 subfamily E member 96 pseudogene [Source:HGNC Symbol;Acc:HGNC:14815]	OR7E96P	ENST00000530816	OR7E96P-201	OR7E96P	8	p23.1	NRL1_8_8617416	chr8	8617416
180048	NRL1_5_157603740	ENSG00000145850.9	5.08546	8.71991e-07	0.000505382	8.84679	ENSG00000145850	ENSG00000145850	156919292	156963226	T cell immunoglobulin and mucin domain containing 4 [Source:HGNC Symbol;Acc:HGNC:25132]	TIMD4	ENST00000274532	TIMD4-201	TIMD4	5	q33.3	NRL1_5_157603740	chr5	157603740
166162	NRL1_4_89785648	ENSG00000251401.2	5.87382	1.86082e-08	1.41718e-05	8.50381	ENSG00000251401	ENSG00000251401	90682996	90683123	Interleukin-9 (IL9) pseudogene		ENST00000513074			4	q22.1	NRL1_4_89785648	chr4	89785648
118231	NRL1_8_8617416	ENSG00000253881.1	6.42756	1.01059e-09	1.00223e-06	8.28557	ENSG00000253881	ENSG00000253881	8048919	8049267	VPS51 pseudogene 16 [Source:HGNC Symbol;Acc:HGNC:56448]	VPS51P16	ENST00000523697	VPS51P16-201	VPS51P16	8	p23.1	NRL1_8_8617416	chr8	8617416
213925	NRL1_4_67167938	ENSG00000229009.7	7.01721	3.8329e-11	4.83849e-08	8.24192	ENSG00000229009	ENSG00000229009	67991684	68015768	transmembrane serine protease 11G, pseudogene [Source:HGNC Symbol;Acc:HGNC:42983]	TMPRSS11GP	ENST00000431070	TMPRSS11GP-201	TMPRSS11GP	4	q13.2	NRL1_4_67167938	chr4	67167938
104486	NRL1_12_114306307	ENSG00000287229.1	4.88891	2.14365e-06	0.00107359	7.91192	ENSG00000287229	ENSG00000287229	113863402	113871597	novel transcript, antisense to RBM19		ENST00000671241			12	q24.13	NRL1_12_114306307	chr12	114306307
103367	NRL1_16_31547861	ENSG00000280132.1	4.91478	1.90703e-06	0.00097891	7.41225	ENSG00000280132	ENSG00000280132	31470204	31472108	novel transcript		ENST00000622954			16	p11.2	NRL1_16_31547861	chr16	31547861
161535	NRL1_7_27457796	ENSG00000106031.9	4.96522	1.51631e-06	0.00081604	6.67396	ENSG00000106031	ENSG00000106031	27193503	27200091	homeobox A13 [Source:HGNC Symbol;Acc:HGNC:5102]	HOXA13	ENST00000518136	HOXA13-201	HOXA13	7	p15.2	NRL1_7_27457796	chr7	27457796
199308	NRL1_6_40620918	ENSG00000234753.5	5.21019	4.86493e-07	0.000298456	6.24349	ENSG00000234753	ENSG00000234753	41452889	41548621	FOXP4 antisense RNA 1 [Source:HGNC Symbol;Acc:HGNC:50332]	FOXP4-AS1	ENST00000691406	FOXP4-AS1-206	FOXP4-AS1	6	p21.1	NRL1_6_40620918	chr6	40620918
179350	NRL1_9_64930204	ENSG00000287988.1	6.23745	2.7981e-09	2.60455e-06	6.21382	ENSG00000287988	ENSG00000287988	65145854	65148455	methylenetetrahydrofolate dehydrogenase (NADP+ dependent) 1 like (MTHFD1L) pseudogene		ENST00000664593			9	q21.11	NRL1_9_64930204	chr9	64930204
172102	NRL1_5_116290767	ENSG00000268223.6	10.1435	1.29323e-19	4.2562e-16	5.89462	ENSG00000268223	ENSG00000268223	116032324	116060118	ADP ribosylation factor like GTPase 14 effector protein like [Source:HGNC Symbol;Acc:HGNC:44201]	ARL14EPL	ENST00000601302	ARL14EPL-201	ARL14EPL	5	q23.1	NRL1_5_116290767	chr5	116290767
4382	NRL1_13_26764900	ENSG00000237001.7	8.24234	2.65511e-14	5.09736e-11	5.8812	ENSG00000237001	ENSG00000237001	26606544	26641793	WASF3 antisense RNA 1 [Source:HGNC Symbol;Acc:HGNC:39841]	WASF3-AS1	ENST00000586418	WASF3-AS1-203	WASF3-AS1	13	q12.13	NRL1_13_26764900	chr13	26764900
202227	NRL1_2_6910472	ENSG00000271947.1	5.101	8.11304e-07	0.000482344	5.59528	ENSG00000271947	ENSG00000271947	6905724	6906301	novel transcript		ENST00000607613			2	p25.1	NRL1_2_6910472	chr2	6910472
145023	NRL1_2_231618029	ENSG00000135914.6	4.70781	4.80182e-06	0.00215852	5.32902	ENSG00000135914	ENSG00000135914	231108230	231125042	5-hydroxytryptamine receptor 2B [Source:HGNC Symbol;Acc:HGNC:5294]	HTR2B	ENST00000258400	HTR2B-201	HTR2B	2	q37.1	NRL1_2_231618029	chr2	231618029
62358	NRL1_9_137386509	ENSG00000176919.13	4.6623	5.8602e-06	0.00257157	5.1712	ENSG00000176919	ENSG00000176919	136945185	136946975	complement C8 gamma chain [Source:HGNC Symbol;Acc:HGNC:1354]	C8G	ENST00000649755	C8G-206	C8G	9	q34.3	NRL1_9_137386509	chr9	137386509
134421	NRL1_1_56059400	ENSG00000199831.1	5.80828	2.59804e-08	1.91531e-05	4.59854	ENSG00000199831	ENSG00000199831	55376526	55376852	RN7SK pseudogene 291 [Source:HGNC Symbol;Acc:HGNC:46015]	RN7SKP291	ENST00000362961	RN7SKP291-201	RN7SKP291	1	p32.3	NRL1_1_56059400	chr1	56059400
121230	NRL1_6_32557349	ENSG00000237541.4	4.97971	1.41919e-06	0.00077846	4.57921	ENSG00000237541	ENSG00000237541	32741391	32747198	major histocompatibility complex, class II, DQ alpha 2 [Source:HGNC Symbol;Acc:HGNC:4943]	HLA-DQA2	ENST00000374940	HLA-DQA2-210	HLA-DQA2	6	p21.32	NRL1_6_32557349	chr6	32557349
101595	NRL1_1_152965447	ENSG00000143631.11	6.21443	3.16141e-09	2.8902e-06	4.55391	ENSG00000143631	ENSG00000143631	152302165	152325239	filaggrin [Source:HGNC Symbol;Acc:HGNC:3748]	FLG	ENST00000368799	FLG-201	FLG	1	q21.3	NRL1_1_152965447	chr1	152965447
20710	NRL1_9_91296199	ENSG00000235641.5	5.41273	1.84749e-07	0.000122482	4.52454	ENSG00000235641	ENSG00000235641	91159573	91166272	long intergenic non-protein coding RNA 484 [Source:HGNC Symbol;Acc:HGNC:27862]	LINC00484	ENST00000423719	LINC00484-207	LINC00484	9	q22.2	NRL1_9_91296199	chr9	91296199
27068	NRL1_5_25708556	ENSG00000251273.4	5.71306	4.20099e-08	3.001e-05	4.38038	ENSG00000251273	ENSG00000251273	25087450	25190956	long intergenic non-protein coding RNA 2228 [Source:HGNC Symbol;Acc:HGNC:53097]	LINC02228	ENST00000641970	LINC02228-203	LINC02228	5	p14.1	NRL1_5_25708556	chr5	25708556
221635	NRL1_11_133170677	ENSG00000255406.3	6.56221	4.85838e-10	4.97455e-07	3.87468	ENSG00000255406	ENSG00000255406	134008215	134030167	long intergenic non-protein coding RNA 2730 [Source:HGNC Symbol;Acc:HGNC:54247]	LINC02730	ENST00000661634	LINC02730-204	LINC02730	11	q25	NRL1_11_133170677	chr11	133170677
12261	NRL1_X_18334634	ENSG00000177324.14	7.17528	1.5514e-11	2.13381e-08	3.8068	ENSG00000177324	ENSG00000177324	18162931	18220886	BEN domain containing 2 [Source:HGNC Symbol;Acc:HGNC:28509]	BEND2	ENST00000380033	BEND2-202	BEND2	X	p22.13	NRL1_X_18334634	chrX	18334634
186179	NRL1_4_53478400	ENSG00000249341.1	10.1117	1.59768e-19	5.07688e-16	3.66372	ENSG00000249341	ENSG00000249341	53659208	53737156	novel transcript		ENST00000508112			4	q12	NRL1_4_53478400	chr4	53478400
96883	NRL1_14_68317527	ENSG00000259502.1	4.88467	2.18509e-06	0.00108258	3.60691	ENSG00000259502	ENSG00000259502	67610986	67613864	protein kinase C, eta (PRKCH) pseudogene		ENST00000559594			14	q24.1	NRL1_14_68317527	chr14	68317527
96730	RL1_X_135027488	ENSG00000169551.13	8.3621	1.26567e-14	2.48158e-11	3.59993	ENSG00000169551	ENSG00000169551	135156540	135171398	cancer/testis antigen 55 [Source:HGNC Symbol;Acc:HGNC:26047]	CT55	ENST00000276241	CT55-201	CT55	X	q26.3	RL1_X_135027488	chrX	135027488
94353	NRL1_6_73006369	ENSG00000243501.5	5.77073	3.14201e-08	2.26205e-05	3.51531	ENSG00000243501	ENSG00000243501	73209746	73263196	novel protein		ENST00000423730			6	q13	NRL1_6_73006369	chr6	73006369
202663	NRL1_17_15791032	ENSG00000265095.1	10.3442	3.38805e-20	1.20083e-16	3.44556	ENSG00000265095	ENSG00000265095	16391434	16391882	ferritin light chain pseudogene 12 [Source:HGNC Symbol;Acc:HGNC:37961]	FTLP12	ENST00000578296	FTLP12-201	FTLP12	17	p11.2	NRL1_17_15791032	chr17	15791032
152372	NRL1_9_64930204	ENSG00000285580.1	4.6983	5.0065e-06	0.00223961	3.43192	ENSG00000285580	ENSG00000285580	64343044	64362584	Novel transcript		ENST00000650561			9	q13	NRL1_9_64930204	chr9	64930204
96391	NRL1_4_16237026	ENSG00000286280.1	7.31358	6.96917e-12	1.0194e-08	3.28969	ENSG00000286280	ENSG00000286280	16114233	16117479	novel transcript		ENST00000666747			4	p15.32	NRL1_4_16237026	chr4	16237026
36354	NRL1_11_26723311	ENSG00000254934.5	10.5273	9.9262e-21	3.81133e-17	3.0772	ENSG00000254934	ENSG00000254934	27617626	27634627	long intergenic non-protein coding RNA 678 [Source:HGNC Symbol;Acc:HGNC:44413]	LINC00678	ENST00000527083	LINC00678-201	LINC00678	11	p14.1	NRL1_11_26723311	chr11	26723311
255017	NRL1_3_8455650	ENSG00000215160.3	6.15075	4.42463e-09	3.95862e-06	3.02959	ENSG00000215160	ENSG00000215160	8688143	8689159	olfactory receptor family 7 subfamily E member 122 pseudogene [Source:HGNC Symbol;Acc:HGNC:15050]	OR7E122P	ENST00000383606	OR7E122P-201	OR7E122P	3	p25.3	NRL1_3_8455650	chr3	8455650
35772	NRL1_3_35761671	ENSG00000228767.1	4.56978	8.74853e-06	0.00359908	3.00905	ENSG00000228767	ENSG00000228767	35215705	35217149	keratin 8 pseudogene 18 [Source:HGNC Symbol;Acc:HGNC:33370]	KRT8P18	ENST00000413425	KRT8P18-201	KRT8P18	3	p22.3	NRL1_3_35761671	chr3	35761671
70204	NRL1_10_30814649	ENSG00000241621.1	6.41409	1.08683e-09	1.06546e-06	2.93035	ENSG00000241621	ENSG00000241621	30364410	30374386	GOLGA2 pseudogene 6 [Source:HGNC Symbol;Acc:HGNC:44948]	GOLGA2P6	ENST00000340929	GOLGA2P6-201	GOLGA2P6	10	p11.23	NRL1_10_30814649	chr10	30814649
95755	NRL1_6_31470490	ENSG00000196260.5	6.03078	8.28606e-09	6.75732e-06	2.70857	ENSG00000196260	ENSG00000196260	30931353	30955636	surfactant associated 2 [Source:HGNC Symbol;Acc:HGNC:18386]	SFTA2	ENST00000474914	SFTA2-202	SFTA2	6	p21.33	NRL1_6_31470490	chr6	31470490
134649	NRL1_1_165562692	ENSG00000225272.2	4.96167	1.54107e-06	0.000820881	2.70499	ENSG00000225272	ENSG00000225272	165676310	165676781	ribosomal protein L21 pseudogene 27 [Source:HGNC Symbol;Acc:HGNC:36371]	RPL21P27	ENST00000437709	RPL21P27-201	RPL21P27	1	q24.1	NRL1_1_165562692	chr1	165562692
36934	NRL1_9_111700752	ENSG00000230081.2	5.94183	1.31275e-08	1.01658e-05	2.68387	ENSG00000230081	ENSG00000230081	112280978	112281335	heat shock protein family E (Hsp10) member 1 pseudogene 28 [Source:HGNC Symbol;Acc:HGNC:49347]	HSPE1P28	ENST00000443139	HSPE1P28-201	HSPE1P28	9	q32	NRL1_9_111700752	chr9	111700752
37456	NRL1_18_73447191	ENSG00000206043.7	8.11168	5.92505e-14	1.1143e-10	2.65028	ENSG00000206043	ENSG00000206043	74315839	74359189	chromosome 18 open reading frame 63 [Source:HGNC Symbol;Acc:HGNC:40037]	C18orf63	ENST00000579455	C18orf63-201	C18orf63	18	q22.3	NRL1_18_73447191	chr18	73447191
267575	NRL1_1_152965447	ENSG00000184330.12	8.91715	3.85311e-16	8.4541e-13	2.60605	ENSG00000184330	ENSG00000184330	153416520	153423222	S100 calcium binding protein A7A [Source:HGNC Symbol;Acc:HGNC:21657]	S100A7A	ENST00000368729	S100A7A-203	S100A7A	1	q21.3	NRL1_1_152965447	chr1	152965447
39015	NRL1_4_102231218	ENSG00000249283.3	4.88479	2.18386e-06	0.00108258	2.45247	ENSG00000249283	ENSG00000249283	102961956	102963327	ACTR3B pseudogene 4 [Source:HGNC Symbol;Acc:HGNC:38681]	ACTR3BP4	ENST00000503033	ACTR3BP4-201	ACTR3BP4	4	q24	NRL1_4_102231218	chr4	102231218
173472	NRL1_6_4604068	ENSG00000205444.3	4.93798	1.71656e-06	0.000898775	2.34968	ENSG00000205444	ENSG00000205444	4610539	4611919	uncharacterized LOC497048 [Source:NCBI gene (formerly Entrezgene);Acc:497048]	KU-MEL-3	ENST00000380106	KU-MEL-3-201		6	p25.1	NRL1_6_4604068	chr6	4604068
182183	NRL1_1_158726426	ENSG00000231434.1	4.62541	6.88047e-06	0.00293541	2.30173	ENSG00000231434	ENSG00000231434	158523672	158525838	heat shock protein 90 alpha family class A member 3, pseudogene [Source:HGNC Symbol;Acc:HGNC:5254]	HSP90AA3P	ENST00000436135	HSP90AA3P-201	HSP90AA3P	1	q23.1	NRL1_1_158726426	chr1	158726426
2767	NRL1_21_27977815	ENSG00000215317.2	52.1529	6.29689e-115	8.28958e-111	2.08865	ENSG00000215317	ENSG00000215317	28901779	28903697	THUMP domain containing 1 pseudogene 1 [Source:HGNC Symbol;Acc:HGNC:23808]	THUMPD1P1	ENST00000400014	THUMPD1P1-201	THUMPD1P1	21	q21.3	NRL1_21_27977815	chr21	27977815
63044	NRL1_16_31547861	ENSG00000230447.2	11.6626	4.42029e-24	2.14389e-20	1.98836	ENSG00000230447	ENSG00000230447	30904348	30910208	cardiotrophin 2, pseudogene [Source:HGNC Symbol;Acc:HGNC:33173]	CTF2P	ENST00000412003	CTF2P-201	CTF2P	16	p11.2	NRL1_16_31547861	chr16	31547861
19896	NRL1_10_51432708	ENSG00000227972.1	12.3018	5.41892e-26	2.93744e-22	1.84997	ENSG00000227972	ENSG00000227972	52411135	52413492	THAP domain containing 12 pseudogene 3 [Source:HGNC Symbol;Acc:HGNC:39567]	THAP12P3	ENST00000456373	THAP12P3-201	THAP12P3	10	q21.1	NRL1_10_51432708	chr10	51432708
30681	NRL1_14_106208714	ENSG00000238275.2	25.0133	3.60257e-62	3.68871e-58	1.81971	ENSG00000238275	ENSG00000238275	106286811	106287657	HOMER2 pseudogene 2 [Source:HGNC Symbol;Acc:HGNC:20334]	HOMER2P2	ENST00000451621	HOMER2P2-201	HOMER2P2	14	q32.33	NRL1_14_106208714	chr14	106208714
119485	NRL1_X_46555107	ENSG00000206685.1	8.79845	8.19326e-16	1.71597e-12	1.79977	ENSG00000206685	ENSG00000206685	47087506	47087612	RNA, U6 small nuclear 1189, pseudogene [Source:HGNC Symbol;Acc:HGNC:48152]	RNU6-1189P	ENST00000383958	RNU6-1189P-201	RNU6-1189P	X	p11.3	NRL1_X_46555107	chrX	46555107
220544	NRL1_7_106327449	ENSG00000243193.4	6.77567	1.49386e-10	1.72077e-07	1.79508	ENSG00000243193	ENSG00000243193	107066591	107133733	PRKAR2B antisense RNA 1 [Source:HGNC Symbol;Acc:HGNC:40472]	PRKAR2B-AS1	ENST00000626365	PRKAR2B-AS1-203	PRKAR2B-AS1	7	q22.3	NRL1_7_106327449	chr7	106327449
5188	NRL1_22_16675666	ENSG00000220248.1	7.8129	3.63186e-13	6.31477e-10	1.72171	ENSG00000220248	ENSG00000220248	16857619	16860718	zinc finger protein 402, pseudogene [Source:HGNC Symbol;Acc:HGNC:19292]	ZNF402P	ENST00000404435	ZNF402P-201	ZNF402P	22	q11.1	NRL1_22_16675666	chr22	16675666
66606	NRL1_10_92948085	ENSG00000227995.1	9.601	4.64344e-18	1.18862e-14	1.67456	ENSG00000227995	ENSG00000227995	93881293	93881938	RAB11A, member RAS oncogene family pseudogene 1 [Source:HGNC Symbol;Acc:HGNC:45188]	RAB11AP1	ENST00000442978	RAB11AP1-201	RAB11AP1	10	q23.33	NRL1_10_92948085	chr10	92948085
108272	NRL1_17_15791032	ENSG00000238212.3	7.76902	4.72676e-13	8.0663e-10	1.62471	ENSG00000238212	ENSG00000238212	14834557	14957216	long intergenic non-protein coding RNA 2096 [Source:HGNC Symbol;Acc:HGNC:52947]	LINC02096	ENST00000660746	LINC02096-203	LINC02096	17	p12	NRL1_17_15791032	chr17	15791032
266108	NRL1_1_11239533	ENSG00000235643.2	5.37266	2.24203e-07	0.00014653	1.62422	ENSG00000235643	ENSG00000235643	11609468	11613358	long intergenic non-protein coding RNA 1647 [Source:HGNC Symbol;Acc:HGNC:52434]	LINC01647	ENST00000453135	LINC01647-201	LINC01647	1	p36.22	NRL1_1_11239533	chr1	11239533
31689	NRL1_3_35761671	ENSG00000235534.1	9.17102	7.57561e-17	1.83713e-13	1.62355	ENSG00000235534	ENSG00000235534	34872641	34873854	ferrochelatase pseudogene 1 [Source:HGNC Symbol;Acc:HGNC:3648]	FECHP1	ENST00000431896	FECHP1-201	FECHP1	3	p22.3	NRL1_3_35761671	chr3	35761671
108661	NRL1_3_196526992	ENSG00000286661.1	5.33332	2.70854e-07	0.000173331	1.60487	ENSG00000286661	ENSG00000286661	196598549	196609410	novel transcript		ENST00000663848			3	q29	NRL1_3_196526992	chr3	196526992
116423	NRL1_2_87168032	ENSG00000224881.1	7.39323	4.37939e-12	6.56445e-09	1.5604	ENSG00000224881	ENSG00000224881	87379880	87380767	novel pseudogene		ENST00000444323			2	p11.2	NRL1_2_87168032	chr2	87168032
229917	NRL1_4_67167938	ENSG00000215127.6	5.20908	4.89049e-07	0.000298456	1.51499	ENSG00000215127	ENSG00000215127	68062548	68063268	synaptotagmin 14 pseudogene 1 [Source:HGNC Symbol;Acc:HGNC:33429]	SYT14P1	ENST00000481459	SYT14P1-201	SYT14P1	4	q13.2	NRL1_4_67167938	chr4	67167938
37592	NRL1_6_102398219	ENSG00000287499.1	4.89549	2.08094e-06	0.00105364	1.49511	ENSG00000287499	ENSG00000287499	102350271	102369827	novel transcript		ENST00000669348			6	q16.3	NRL1_6_102398219	chr6	102398219
149516	NRL1_6_29786371	ENSG00000204688.10	5.94779	1.27306e-08	9.94192e-06	1.41706	ENSG00000204688	ENSG00000204688	29457155	29464328	olfactory receptor family 2 subfamily H member 1 [Source:HGNC Symbol;Acc:HGNC:8252]	OR2H1	ENST00000377136	OR2H1-203	OR2H1	6	p22.1	NRL1_6_29786371	chr6	29786371
108244	NRL1_12_78545359	ENSG00000257220.1	4.55627	9.27136e-06	0.00379722	1.37464	ENSG00000257220	ENSG00000257220	78130337	78131004	peroxiredoxin like 2A pseudogene 1 [Source:HGNC Symbol;Acc:HGNC:52407]	PRXL2AP1	ENST00000418757	PRXL2AP1-201	PRXL2AP1	12	q21.2	NRL1_12_78545359	chr12	78545359
194213	NRL1_15_34329408	ENSG00000259587.3	4.87466	2.28596e-06	0.00111458	1.24444	ENSG00000259587	ENSG00000259587	35007844	35011191	novel transcript		ENST00000657448			15	q14	NRL1_15_34329408	chr15	34329408
201202	NRL1_12_48448043	ENSG00000257653.1	7.45148	3.1128e-12	4.86299e-09	1.19881	ENSG00000257653	ENSG00000257653	48766194	48767323	novel transcript, antisense to ADCY6		ENST00000548742			12	q13.12	NRL1_12_48448043	chr12	48448043
171480	NRL1_8_8617416	ENSG00000285814.1	4.59119	7.9782e-06	0.00335711	1.19561	ENSG00000285814	ENSG00000285814	7715443	7718453	family with sequence similarity 90 member A14 [Source:HGNC Symbol;Acc:HGNC:32262]	FAM90A14	ENST00000648315	FAM90A14-201	FAM90A14	8	p23.1	NRL1_8_8617416	chr8	8617416
55189	NRL1_5_97630184	ENSG00000249990.1	6.83943	1.04589e-10	1.23565e-07	1.19067	ENSG00000249990	ENSG00000249990	98409675	98410100	MT-CO2 pseudogene 24 [Source:HGNC Symbol;Acc:HGNC:52153]	MTCO2P24	ENST00000515611	MTCO2P24-201	MTCO2P24	5	q15	NRL1_5_97630184	chr5	97630184
44256	NRL1_13_18484197	ENSG00000228797.2	12.3983	2.78123e-26	1.60185e-22	1.17614	ENSG00000228797	ENSG00000228797	18697003	18697507	family with sequence similarity 207 member B, pseudogene [Source:HGNC Symbol;Acc:HGNC:39715]	FAM207BP	ENST00000447172	FAM207BP-201	FAM207BP	13	q11	NRL1_13_18484197	chr13	18484197
154086	NRL1_1_11239533	ENSG00000224904.1	4.94897	1.63284e-06	0.000859824	1.16407	ENSG00000224904	ENSG00000224904	11877770	11880406	SBF1 pseudogene 2 [Source:HGNC Symbol;Acc:HGNC:54552]	SBF1P2	ENST00000438808	SBF1P2-201	SBF1P2	1	p36.22	NRL1_1_11239533	chr1	11239533
149015	NRL1_6_94953898	ENSG00000219549.1	5.35283	2.46644e-07	0.000158942	1.16136	ENSG00000219549	ENSG00000219549	95630115	95632929	pseudogene similar to part of achalsia, adrenocortical insufficiency, alacrimia (Allgrove, triple-A) AAAS		ENST00000401718			6	q16.1	NRL1_6_94953898	chr6	94953898
128946	NRL1_6_31470490	ENSG00000223335.1	5.91732	1.4891e-08	1.14353e-05	1.13827	ENSG00000223335	ENSG00000223335	32352877	32352983	RNA, U6 small nuclear 603, pseudogene [Source:HGNC Symbol;Acc:HGNC:47566]	RNU6-603P	ENST00000411403	RNU6-603P-201	RNU6-603P	6	p21.32	NRL1_6_31470490	chr6	31470490
162317	NRL1_12_103549663	ENSG00000257415.1	6.7077	2.17982e-10	2.39136e-07	1.1171	ENSG00000257415	ENSG00000257415	103503381	103504936	glutaryl-CoA dehydrogenase (GCDH) pseudogene		ENST00000551967			12	q23.3	NRL1_12_103549663	chr12	103549663
96008	NRL1_16_76214727	ENSG00000261424.1	6.04133	7.84364e-09	6.45363e-06	1.08541	ENSG00000261424	ENSG00000261424	75709056	75709815	ATP synthase peripheral stalk-membrane subunit b pseudogene 7 [Source:HGNC Symbol;Acc:HGNC:39748]	ATP5PBP7	ENST00000567330	ATP5PBP7-201	ATP5PBP7	16	q23.1	NRL1_16_76214727	chr16	76214727
3241	NRL1_21_13977993	ENSG00000218549.2	7.39179	4.41657e-12	6.56445e-09	1.08518	ENSG00000218549	ENSG00000218549	13581060	13582004	olfactory receptor family 4 subfamily K member 12 pseudogene [Source:HGNC Symbol;Acc:HGNC:15403]	OR4K12P	ENST00000406538	OR4K12P-201	OR4K12P	21	q11.2	NRL1_21_13977993	chr21	13977993
102794	NRL1_6_31470490	ENSG00000219797.2	6.6306	3.33753e-10	3.57628e-07	1.06576	ENSG00000219797	ENSG00000219797	31519480	31520291	peptidylprolyl isomerase A pseudogene 9 [Source:HGNC Symbol;Acc:HGNC:9272]	PPIAP9	ENST00000403866	PPIAP9-201	PPIAP9	6	p21.33	NRL1_6_31470490	chr6	31470490
87552	NRL1_2_126135981	ENSG00000235774.2	Inf	0	3.41742e-304	1.05858	ENSG00000235774	ENSG00000235774	126308494	126343992	novel transcript		ENST00000435352			2	q14.3	NRL1_2_126135981	chr2	126135981
77495	NRL1_5_144034324	ENSG00000251205.3	7.06318	2.9498e-11	3.88329e-08	1.05727	ENSG00000251205	ENSG00000251205	143531331	143598434	novel transcript		ENST00000514942			5	q31.3	NRL1_5_144034324	chr5	144034324
100007	NRL1_7_23880994	ENSG00000285926.1	13.0176	3.81419e-28	2.51061e-24	1.05337	ENSG00000285926	ENSG00000285926	23200131	23206059	Novel transcript, antisense to NUPL2		ENST00000648537			7	p15.3	NRL1_7_23880994	chr7	23880994
170116	NRL1_8_8617416	ENSG00000186562.8	6.71549	2.08774e-10	2.31795e-07	1.04607	ENSG00000186562	ENSG00000186562	7821004	7823880	defensin beta 105A [Source:HGNC Symbol;Acc:HGNC:18087]	DEFB105A	ENST00000334773	DEFB105A-201	DEFB105A	8	p23.1	NRL1_8_8617416	chr8	8617416
96799	RL1_X_135027488	ENSG00000236491.1	5.97552	1.10339e-08	8.69054e-06	1.04212	ENSG00000236491	ENSG00000236491	135180255	135194679	novel pseudogene		ENST00000441416			X	q26.3	RL1_X_135027488	chrX	135027488
122408	NRL1_20_4290198	ENSG00000230568.1	4.9142	1.9121e-06	0.00097891	1.03203	ENSG00000230568	ENSG00000230568	3489529	3491005	splicing factor 3a, subunit 3 pseudogene 1 [Source:HGNC Symbol;Acc:HGNC:16576]	SF3A3P1	ENST00000446317	SF3A3P1-201	SF3A3P1	20	p13	NRL1_20_4290198	chr20	4290198
98741	NRL1_5_116290767	ENSG00000222598.1	Inf	0	3.41742e-304	1.02091	ENSG00000222598	ENSG00000222598	115774319	115774502	RNA, U2 small nuclear 49, pseudogene [Source:HGNC Symbol;Acc:HGNC:48542]	RNU2-49P	ENST00000410666	RNU2-49P-201	RNU2-49P	5	q22.3	NRL1_5_116290767	chr5	116290767
90321	NRL1_4_53478400	ENSG00000212490.1	15.4711	1.5652e-35	1.20197e-31	1.02091	ENSG00000212490	ENSG00000212490	52748137	52748259			ENST00000391188			4	q12	NRL1_4_53478400	chr4	53478400
96010	NRL1_16_76214727	ENSG00000283755.2	5.65033	5.74919e-08	4.07538e-05	1.01574	ENSG00000283755	ENSG00000283755	75714131	75726490	cytoplasmic polyadenylated homeobox like [Source:HGNC Symbol;Acc:HGNC:51815]	CPHXL	ENST00000640559	CPHXL-201	CPHXL	16	q23.1	NRL1_16_76214727	chr16	76214727
172446	NRL1_16_31547861	ENSG00000261284.2	16.3472	3.81445e-38	3.51509e-34	1.01392	ENSG00000261284	ENSG00000261284	31863633	31864876	RNA binding motif protein 22 pseudogene 13 [Source:HGNC Symbol;Acc:HGNC:49208]	RBM22P13	ENST00000569805	RBM22P13-201	RBM22P13	16	p11.2	NRL1_16_31547861	chr16	31547861
219353	NRL1_11_7414671	ENSG00000279000.4	6.20017	3.40912e-09	3.07997e-06	1.0084	ENSG00000279000	ENSG00000279000	7924592	7931268	olfactory receptor family 10 subfamily A member 6 (gene/pseudogene) [Source:HGNC Symbol;Acc:HGNC:15132]	OR10A6	ENST00000641238	OR10A6-202	OR10A6	11	p15.4	NRL1_11_7414671	chr11	7414671
52781	NRL1_16_76214727	ENSG00000252814.1	4.65917	5.94084e-06	0.00258236	0.968509	ENSG00000252814	ENSG00000252814	76287630	76287739	RN7SK pseudogene 233 [Source:HGNC Symbol;Acc:HGNC:45957]	RN7SKP233	ENST00000517005	RN7SKP233-201	RN7SKP233	16	q23.1	NRL1_16_76214727	chr16	76214727
36926	NRL1_X_46555107	ENSG00000221459.1	5.17532	5.73259e-07	0.000345274	0.96713	ENSG00000221459	ENSG00000221459	47388649	47388777	small nucleolar RNA, H/ACA box 11C [Source:HGNC Symbol;Acc:HGNC:33621]	SNORA11C	ENST00000408532	SNORA11C-201	SNORA11C	X	p11.3	NRL1_X_46555107	chrX	46555107
96950	NRL1_18_53004617	ENSG00000273762.1	4.87762	2.25565e-06	0.00110565	0.962474	ENSG00000273762	ENSG00000273762	52419189	52419644	vomeronasal 1 receptor 76 pseudogene [Source:HGNC Symbol;Acc:HGNC:37397]	VN1R76P	ENST00000316512	VN1R76P-201	VN1R76P	18	q21.2	NRL1_18_53004617	chr18	53004617
92317	NRL1_9_14261553	ENSG00000283647.1	8.41483	9.12053e-15	1.82712e-11	0.954413	ENSG00000283647	ENSG00000283647	14790635	14791158	novel transcript, antisense to FREM1		ENST00000635735			9	p22.3	NRL1_9_14261553	chr9	14261553
117292	NRL1_1_164270323	ENSG00000225122.1	8.63327	2.3252e-15	4.7616e-12	0.94766	ENSG00000225122	ENSG00000225122	163422405	163423164	eukaryotic translation initiation factor 3, subunit 1 alpha, 35 kDa (EIF3S1) pseudogene		ENST00000430516			1	q23.3	NRL1_1_164270323	chr1	164270323
214209	NRL1_4_69083466	ENSG00000162840.4	14.5176	1.14513e-32	8.11741e-29	0.918762	ENSG00000162840	ENSG00000162840	68376323	68376505	metallothionein 2 pseudogene 1 [Source:HGNC Symbol;Acc:HGNC:7407]	MT2P1	ENST00000262499	MT2P1-201	MT2P1	4	q13.2	NRL1_4_69083466	chr4	69083466
138835	NRL1_1_207256559	ENSG00000285239.1	4.98247	1.40139e-06	0.000773301	0.911431	ENSG00000285239	ENSG00000285239	207709024	207711508	novel transcript		ENST00000646129			1	q32.2	NRL1_1_207256559	chr1	207256559
271403	NRL1_2_212693362	ENSG00000232631.1	6.09596	5.89829e-09	5.03277e-06	0.903346	ENSG00000232631	ENSG00000232631	211777206	211777856	MT-ND2 pseudogene 23 [Source:HGNC Symbol;Acc:HGNC:42124]	MTND2P23	ENST00000422990	MTND2P23-201	MTND2P23	2	q34	NRL1_2_212693362	chr2	212693362
53947	NRL1_10_112049797	ENSG00000237618.1	4.85446	2.50332e-06	0.00120506	0.903252	ENSG00000237618	ENSG00000237618	111322778	111323397	BTB domain containing 7 pseudogene 2 [Source:HGNC Symbol;Acc:HGNC:44876]	BTBD7P2	ENST00000441962	BTBD7P2-201	BTBD7P2	10	q25.2	NRL1_10_112049797	chr10	112049797
14985	NRL1_10_41833466	ENSG00000270552.1	8.87428	5.06203e-16	1.08483e-12	0.88782	ENSG00000270552	ENSG00000270552	42747544	42748687	double homeobox A pseudogene 3 [Source:HGNC Symbol;Acc:HGNC:32182]	DUXAP3	ENST00000603616	DUXAP3-201	DUXAP3	10	q11.21	NRL1_10_41833466	chr10	41833466
70231	NRL1_10_31360941	ENSG00000214434.2	Inf	0	3.41742e-304	0.872533	ENSG00000214434	ENSG00000214434	30380174	30381062	nucleolar protein interacting with the FHA domain of MKI67 pseudogene 1 [Source:HGNC Symbol;Acc:HGNC:44949]	NIFKP1	ENST00000398317	NIFKP1-201	NIFKP1	10	p11.23	NRL1_10_31360941	chr10	31360941
42294	NRL1_11_20334505	ENSG00000286382.1	15.6628	4.17976e-36	3.50158e-32	0.872439	ENSG00000286382	ENSG00000286382	20596522	20596979	novel transcript		ENST00000657767			11	p15.1	NRL1_11_20334505	chr11	20334505
54619	NRL1_11_90089501	ENSG00000214414.9	5.16797	5.93377e-07	0.000355071	0.862324	ENSG00000214414	ENSG00000214414	89710299	89717872	tripartite motif containing 77 [Source:HGNC Symbol;Acc:HGNC:34228]	TRIM77	ENST00000398290	TRIM77-201	TRIM77	11	q14.3	NRL1_11_90089501	chr11	90089501
261976	NRL1_3_73590333	ENSG00000271266.1	Inf	0	3.41742e-304	0.861875	ENSG00000271266	ENSG00000271266	72884234	72884679	lysosomal protein transmembrane 4 beta pseudogene 2 [Source:HGNC Symbol;Acc:HGNC:51935]	LAPTM4BP2	ENST00000604542	LAPTM4BP2-201	LAPTM4BP2	3	p13	NRL1_3_73590333	chr3	73590333
24008	NRL1_10_41833466	ENSG00000233515.2	6.97155	4.96706e-11	6.103e-08	0.860256	ENSG00000233515	ENSG00000233515	42644445	42691723	long intergenic non-protein coding RNA 1518 [Source:HGNC Symbol;Acc:HGNC:51216]	LINC01518	ENST00000668437	LINC01518-203	LINC01518	10	q11.21	NRL1_10_41833466	chr10	41833466
104704	NRL1_22_16675666	ENSG00000236666.1	Inf	0	3.41742e-304	0.857897	ENSG00000236666	ENSG00000236666	15699361	15703403	POTEH antisense RNA 1 [Source:HGNC Symbol;Acc:HGNC:40058]	POTEH-AS1	ENST00000422014	POTEH-AS1-201	POTEH-AS1	22	q11.1	NRL1_22_16675666	chr22	16675666
58284	NRL1_10_101065450	ENSG00000222238.1	9.89866	6.55771e-19	2.01436e-15	0.842205	ENSG00000222238	ENSG00000222238	101307529	101307718	RNA, U2 small nuclear 43, pseudogene [Source:HGNC Symbol;Acc:HGNC:48536]	RNU2-43P	ENST00000410306	RNU2-43P-201	RNU2-43P	10	q24.32	NRL1_10_101065450	chr10	101065450
187271	NRL1_9_96602559	ENSG00000287302.1	11.1317	1.66476e-22	6.97324e-19	0.835193	ENSG00000287302	ENSG00000287302	96419722	96421129	novel transcript		ENST00000656770			9	q22.32	NRL1_9_96602559	chr9	96602559
81210	NRL1_3_161657699	ENSG00000240354.1	10.6026	5.98108e-21	2.39639e-17	0.829234	ENSG00000240354	ENSG00000240354	161816909	161821908	novel transcript		ENST00000497285			3	q26.1	NRL1_3_161657699	chr3	161657699
172810	NRL1_5_3491715	ENSG00000249808.3	5.25437	3.94714e-07	0.000245768	0.804371	ENSG00000249808	ENSG00000249808	3177835	3181489	long intergenic non-protein coding RNA 1377 [Source:NCBI gene (formerly Entrezgene);Acc:102467074]	LINC01377	ENST00000505396	LINC01377-201		5	p15.33	NRL1_5_3491715	chr5	3491715
239896	NRL1_1_50217064	ENSG00000279324.1	4.73905	4.1847e-06	0.00191855	0.792867	ENSG00000279324	ENSG00000279324	49994318	49996218	novel transcript		ENST00000622945			1	p33	NRL1_1_50217064	chr1	50217064
147414	NRL1_9_65958666	ENSG00000280286.1	4.58671	8.13354e-06	0.00340692	0.788128	ENSG00000280286	ENSG00000280286	65646982	65652679	FSHD region gene 1 family member K, pseudogene [Source:HGNC Symbol;Acc:HGNC:51769]	FRG1KP	ENST00000623592	FRG1KP-201	FRG1KP	9	q21.11	NRL1_9_65958666	chr9	65958666
46187	NRL1_18_1539416	ENSG00000259837.1	9.64753	3.42385e-18	9.64611e-15	0.777131	ENSG00000259837	ENSG00000259837	926083	927993	long intergenic non-protein coding RNA 1904 [Source:HGNC Symbol;Acc:HGNC:52723]	LINC01904	ENST00000564872	LINC01904-201	LINC01904	18	p11.32	NRL1_18_1539416	chr18	1539416
86391	NRL1_22_16675666	ENSG00000235328.1	7.83586	3.16303e-13	5.60538e-10	0.766158	ENSG00000235328	ENSG00000235328	17093612	17093939	ribosomal protein L31 pseudogene 62 [Source:HGNC Symbol;Acc:HGNC:36569]	RPL31P62	ENST00000429106	RPL31P62-201	RPL31P62	22	q11.1	NRL1_22_16675666	chr22	16675666
250863	NRL1_11_128497937	ENSG00000254588.1	6.35006	1.53411e-09	1.47262e-06	0.760603	ENSG00000254588	ENSG00000254588	128526142	128530389	ETS1 antisense RNA 1 [Source:HGNC Symbol;Acc:HGNC:53932]	ETS1-AS1	ENST00000525706	ETS1-AS1-201	ETS1-AS1	11	q24.3	NRL1_11_128497937	chr11	128497937
225175	NRL1_1_152965447	ENSG00000172155.10	Inf	0	3.41742e-304	0.74677	ENSG00000172155	ENSG00000172155	152796721	152798181	late cornified envelope 1D [Source:HGNC Symbol;Acc:HGNC:29465]	LCE1D	ENST00000326233	LCE1D-201	LCE1D	1	q21.3	NRL1_1_152965447	chr1	152965447
70600	NRL1_10_30942666	ENSG00000287420.1	7.58647	1.40369e-12	2.30987e-09	0.720773	ENSG00000287420	ENSG00000287420	30529517	30554625	novel transcript		ENST00000670247			10	p11.23	NRL1_10_30942666	chr10	30942666
33057	NRL1_6_85238026	ENSG00000287294.1	6.10385	5.6597e-09	4.87433e-06	0.676206	ENSG00000287294	ENSG00000287294	84769010	84770219	novel transcript		ENST00000660317			6	q14.3	NRL1_6_85238026	chr6	85238026
16418	NRL1_10_42464295	ENSG00000231009.1	6.83426	1.07664e-10	1.25588e-07	0.655896	ENSG00000231009	ENSG00000231009	42694371	42714575	cubilin pseudogene 1 [Source:HGNC Symbol;Acc:HGNC:44983]	CUBNP1	ENST00000412710	CUBNP1-201	CUBNP1	10	q11.21	NRL1_10_42464295	chr10	42464295
258490	NRL1_1_11239533	ENSG00000177553.6	5.39313	2.0312e-07	0.0001337	0.648423	ENSG00000177553	ENSG00000177553	11777077	11779619	C1orf167 antisense RNA 1 [Source:HGNC Symbol;Acc:HGNC:41091]	C1orf167-AS1	ENST00000376620	C1orf167-AS1-201	C1orf167-AS1	1	p36.22	NRL1_1_11239533	chr1	11239533
195096	NRL1_1_158726426	ENSG00000248642.1	8.93437	3.45251e-16	7.75989e-13	0.646507	ENSG00000248642	ENSG00000248642	159279041	159280001	olfactory receptor family 10 subfamily J member 2 pseudogene [Source:HGNC Symbol;Acc:HGNC:14991]	OR10J2P	ENST00000514684	OR10J2P-201	OR10J2P	1	q23.2	NRL1_1_158726426	chr1	158726426
141577	NRL1_2_231618029	ENSG00000163286.9	7.98819	1.25847e-13	2.31941e-10	0.603114	ENSG00000163286	ENSG00000163286	232406844	232410714	alkaline phosphatase, germ cell [Source:HGNC Symbol;Acc:HGNC:441]	ALPG	ENST00000295453	ALPG-201	ALPG	2	q37.1	NRL1_2_231618029	chr2	231618029
81783	NRL1_18_50372367	ENSG00000201668.1	6.00569	9.43853e-09	7.4981e-06	0.575182	ENSG00000201668	ENSG00000201668	49871555	49871666	Y RNA [Source:RFAM;Acc:RF00019]	Y_RNA	ENST00000364798	Y_RNA.283-201		18	q21.1	NRL1_18_50372367	chr18	50372367
8741	NRL1_13_48947592	ENSG00000287599.1	4.8096	3.05988e-06	0.00143864	0.571963	ENSG00000287599	ENSG00000287599	48531800	48556358	novel transcript, antisense to RCBTB2		ENST00000656210			13	q14.2	NRL1_13_48947592	chr13	48947592
7407	NRL1_13_37993308	ENSG00000133115.12	4.82887	2.80747e-06	0.00132674	0.569156	ENSG00000133115	ENSG00000133115	38965925	38990859	stomatin like 3 [Source:HGNC Symbol;Acc:HGNC:19420]	STOML3	ENST00000379631	STOML3-201	STOML3	13	q13.3	NRL1_13_37993308	chr13	37993308
195190	NRL1_17_15791032	ENSG00000233002.2	7.7318	5.90751e-13	9.89798e-10	0.567006	ENSG00000233002	ENSG00000233002	15735023	15749192	TBC1D26 antisense RNA 1 [Source:HGNC Symbol;Acc:HGNC:41211]	TBC1D26-AS1	ENST00000434017	TBC1D26-AS1-202	TBC1D26-AS1	17	p12	NRL1_17_15791032	chr17	15791032
52347	NRL1_7_64289526	ENSG00000286397.1	6.74936	1.72965e-10	1.96778e-07	0.561781	ENSG00000286397	ENSG00000286397	64035644	64037958	novel transcript		ENST00000657780			7	q11.21	NRL1_7_64289526	chr7	64289526
8107	NRL1_13_98867635	ENSG00000139797.8	6.48258	7.49992e-10	7.59486e-07	0.553486	ENSG00000139797	ENSG00000139797	98175785	98177269	ring finger protein 113B [Source:HGNC Symbol;Acc:HGNC:17267]	RNF113B	ENST00000267291	RNF113B-201	RNF113B	13	q32.2	NRL1_13_98867635	chr13	98867635
18825	NRL1_5_3491715	ENSG00000260763.1	6.59131	4.14217e-10	4.31182e-07	0.546053	ENSG00000260763	ENSG00000260763	4436850	4440259	novel transcript		ENST00000562127			5	p15.32	NRL1_5_3491715	chr5	3491715
71985	NRL1_9_68575219	ENSG00000229312.2	6.04457	7.7126e-09	6.40299e-06	0.53715	ENSG00000229312	ENSG00000229312	69472466	69494513	novel transcript		ENST00000429567			9	q21.12	NRL1_9_68575219	chr9	68575219
49151	NRL1_13_54663896	ENSG00000234787.8	4.54281	9.82184e-06	0.00400488	0.536936	ENSG00000234787	ENSG00000234787	53950255	54270397	long intergenic non-protein coding RNA 458 [Source:HGNC Symbol;Acc:HGNC:42807]	LINC00458	ENST00000706980	LINC00458-208	LINC00458	13	q14.3	NRL1_13_54663896	chr13	54663896
5009	NRL1_21_13052453	ENSG00000185390.2	12.229	8.96028e-26	4.58727e-22	0.535563	ENSG00000185390	ENSG00000185390	13349265	13350648	fibroblast growth factor 7 pseudogene 2 [Source:HGNC Symbol;Acc:HGNC:17193]	FGF7P2	ENST00000332473	FGF7P2-201	FGF7P2	21	q11.2	NRL1_21_13052453	chr21	13052453
116035	NRL1_1_95263905	ENSG00000228504.1	9.00024	2.26686e-16	5.22239e-13	0.481189	ENSG00000228504	ENSG00000228504	95310928	95318263	long intergenic non-protein coding RNA 1760 [Source:HGNC Symbol;Acc:HGNC:52549]	LINC01760	ENST00000423410	LINC01760-201	LINC01760	1	p21.3	NRL1_1_95263905	chr1	95263905
214038	NRL1_4_67594503	ENSG00000248639.2	5.57153	8.49861e-08	5.80122e-05	0.478337	ENSG00000248639	ENSG00000248639	68293127	68294364	UDP glucuronos...yltransferase 2 family, polypeptide B4 (UGT2B4) pseudogene		ENST00000504752			4	q13.2	NRL1_4_67594503	chr4	67594503
31280	NRL1_6_45358099	ENSG00000279076.1	6.64564	3.0721e-10	3.33059e-07	0.467943	ENSG00000279076	ENSG00000279076	44551577	44553281	TEC		ENST00000624717			6	p21.1	NRL1_6_45358099	chr6	45358099
40164	NRL1_5_16464200	ENSG00000250816.1	5.62912	6.38914e-08	4.46039e-05	0.450085	ENSG00000250816	ENSG00000250816	17202274	17203145	DDB1 and CUL4 associated factor 13 pseudogene 2 [Source:HGNC Symbol;Acc:HGNC:43867]	DCAF13P2	ENST00000514188	DCAF13P2-201	DCAF13P2	5	p15.1	NRL1_5_16464200	chr5	16464200
25435	NRL1_4_29044895	ENSG00000276507.1	6.4274	1.01145e-09	1.00223e-06	0.449898	ENSG00000276507	ENSG00000276507	29010619	29011021	transmembrane protein 56 (TMEM56) pseudogene		ENST00000610373			4	p15.1	NRL1_4_29044895	chr4	29044895
85440	NRL1_11_87855864	ENSG00000207113.1	6.93338	6.16437e-11	7.37739e-08	0.443072	ENSG00000207113	ENSG00000207113	88612805	88612911	RNA, U6 small nuclear 16, pseudogene [Source:HGNC Symbol;Acc:HGNC:34260]	RNU6-16P	ENST00000384385	RNU6-16P-201	RNU6-16P	11	q14.3	NRL1_11_87855864	chr11	87855864
58227	NRL1_6_108465725	ENSG00000228834.1	5.80383	2.65738e-08	1.94352e-05	0.434875	ENSG00000228834	ENSG00000228834	108907615	108907873	ATP synthase membrane subunit f pseudogene 2 [Source:HGNC Symbol;Acc:HGNC:21540]	ATP5MFP2	ENST00000447543	ATP5MFP2-201	ATP5MFP2	6	q21	NRL1_6_108465725	chr6	108465725
98888	NRL1_3_147610562	ENSG00000241202.1	7.26797	9.08213e-12	1.28759e-08	0.419931	ENSG00000241202	ENSG00000241202	147386967	147387453	ZIC4 antisense RNA 1 [Source:HGNC Symbol;Acc:HGNC:40920]	ZIC4-AS1	ENST00000462168	ZIC4-AS1-201	ZIC4-AS1	3	q24	NRL1_3_147610562	chr3	147610562
17410	NRL1_10_64570715	ENSG00000227173.1	4.60633	7.47297e-06	0.0031735	0.393705	ENSG00000227173	ENSG00000227173	65169438	65169869	MYL6 pseudogene 3 [Source:HGNC Symbol;Acc:HGNC:37812]	MYL6P3	ENST00000436904	MYL6P3-201	MYL6P3	10	q21.3	NRL1_10_64570715	chr10	64570715
85073	NRL1_3_166374446	ENSG00000244429.1	4.60165	7.62569e-06	0.0032235	0.368344	ENSG00000244429	ENSG00000244429	166293756	166294353	small RNA binding exonuclease protection factor La like 6, pseudogene [Source:HGNC Symbol;Acc:HGNC:56574]	SSBL6P	ENST00000468627	SSBL6P-201	SSBL6P	3	q26.1	NRL1_3_166374446	chr3	166374446
139658	NRL1_4_113748302	ENSG00000206820.1	9.63945	3.61009e-18	9.78462e-15	0.349481	ENSG00000206820	ENSG00000206820	113420323	113420486	RNA, U1 small nuclear 138, pseudogene [Source:HGNC Symbol;Acc:HGNC:48480]	RNU1-138P	ENST00000384093	RNU1-138P-201	RNU1-138P	4	q26	NRL1_4_113748302	chr4	113748302
234774	NRL1_7_157542446	ENSG00000229660.1	6.97176	4.96113e-11	6.103e-08	0.338595	ENSG00000229660	ENSG00000229660	157281536	157282686	novel transcript		ENST00000442017			7	q36.3	NRL1_7_157542446	chr7	157542446
52307	NRL1_18_1539416	ENSG00000177143.5	4.63806	6.51255e-06	0.00279137	0.336393	ENSG00000177143	ENSG00000177143	580380	582114	centrin 1 [Source:HGNC Symbol;Acc:HGNC:1866]	CETN1	ENST00000327228	CETN1-201	CETN1	18	p11.32	NRL1_18_1539416	chr18	1539416
36092	NRL1_6_103423592	ENSG00000217120.1	6.21405	3.1677e-09	2.8902e-06	0.333458	ENSG00000217120	ENSG00000217120	103002514	103003897	ClpX caseinolytic protease X homolog (E. coli) (CLPX) pseudogene		ENST00000407015			6	q16.3	NRL1_6_103423592	chr6	103423592
202996	NRL1_12_67050134	ENSG00000256285.1	7.86239	2.69562e-13	4.87072e-10	0.292964	ENSG00000256285	ENSG00000256285	66563524	66563694	oxysterol binding protein like 9 pseudogene 5 [Source:HGNC Symbol;Acc:HGNC:48735]	OSBPL9P5	ENST00000542581	OSBPL9P5-201	OSBPL9P5	12	q14.3	NRL1_12_67050134	chr12	67050134
102557	NRL1_3_158136577	ENSG00000242536.2	9.64618	3.45431e-18	9.64611e-15	0.289353	ENSG00000242536	ENSG00000242536	157814822	158088997	novel transcript		ENST00000651134			3	q25.32	NRL1_3_158136577	chr3	158136577
37991	NRL1_16_65877624	ENSG00000260364.1	5.60369	7.24876e-08	4.98499e-05	0.287195	ENSG00000260364	ENSG00000260364	65233056	65432820	novel transcript		ENST00000562656			16	q21	NRL1_16_65877624	chr16	65877624
55216	NRL1_11_94944680	ENSG00000256469.1	5.6354	6.19264e-08	4.35622e-05	0.217142	ENSG00000256469	ENSG00000256469	94874052	94925521	novel transcript		ENST00000545958			11	q21	NRL1_11_94944680	chr11	94944680
104269	NRL1_12_126170693	ENSG00000256494.1	6.01485	9.00095e-09	7.21265e-06	0.193773	ENSG00000256494	ENSG00000256494	126400792	126405528	long intergenic non-protein coding RNA 2825 [Source:HGNC Symbol;Acc:HGNC:27477]	LINC02825	ENST00000536422	LINC02825-201	LINC02825	12	q24.32	NRL1_12_126170693	chr12	126170693
190463	NRL1_3_99056656	ENSG00000232382.2	4.72096	4.53198e-06	0.00204721	0.181278	ENSG00000232382	ENSG00000232382	98463201	98472924	olfactory receptor family 5 subfamily K member 1 [Source:HGNC Symbol;Acc:HGNC:8349]	OR5K1	ENST00000642057	OR5K1-202	OR5K1	3	q11.2	NRL1_3_99056656	chr3	99056656
141471	NRL1_2_231618029	ENSG00000227033.1	4.72096	4.53198e-06	0.00204721	0.177629	ENSG00000227033	ENSG00000227033	231978488	232015720	novel transcript		ENST00000413841			2	q37.1	NRL1_2_231618029	chr2	231618029
154949	RL1_6_85999037	ENSG00000213211.2	11.2613	6.88365e-23	3.02068e-19	0.173527	ENSG00000213211	ENSG00000213211	85287789	85289007	keratin 18 pseudogene 64 [Source:HGNC Symbol;Acc:HGNC:48891]	KRT18P64	ENST00000434946	KRT18P64-201	KRT18P64	6	q14.3	RL1_6_85999037	chr6	85999037
174889	RL1_8_128452923	ENSG00000287785.1	4.72096	4.53198e-06	0.00204721	0.145641	ENSG00000287785	ENSG00000287785	129241220	129242472	novel transcript		ENST00000658587			8	q24.21	RL1_8_128452923	chr8	128452923
209686	NRL1_7_37721182	ENSG00000178503.6	6.13026	4.92766e-09	4.30339e-06	0.144322	ENSG00000178503	ENSG00000178503	37585500	37586329	NECAP endocytosis associated 1 pseudogene 1 [Source:HGNC Symbol;Acc:HGNC:43912]	NECAP1P1	ENST00000320802	NECAP1P1-201	NECAP1P1	7	p14.1	NRL1_7_37721182	chr7	37721182
60648	NRL1_3_99056656	ENSG00000240572.1	4.84899	2.56549e-06	0.00122495	0.140375	ENSG00000240572	ENSG00000240572	99326377	99326552	ARHGEF28 pseudogene 1 [Source:HGNC Symbol;Acc:HGNC:56460]	ARHGEF28P1	ENST00000459991	ARHGEF28P1-201	ARHGEF28P1	3	q12.1	NRL1_3_99056656	chr3	99056656
39082	NRL1_X_72092770	ENSG00000229601.1	5.06215	9.7141e-07	0.000556008	0.132232	ENSG00000229601	ENSG00000229601	71413834	71414086	pseudogene similar to part of ras-related C3 botulinum toxin substrate		ENST00000425885			X	q13.1	NRL1_X_72092770	chrX	72092770
25933	NRL1_13_63115063	ENSG00000228669.2	5.04003	1.07591e-06	0.000612019	0.126751	ENSG00000228669	ENSG00000228669	62672285	62796714	long intergenic non-protein coding RNA 448 [Source:HGNC Symbol;Acc:HGNC:42785]	LINC00448	ENST00000448411	LINC00448-202	LINC00448	13	q21.31	NRL1_13_63115063	chr13	63115063
210164	NRL1_12_55388454	ENSG00000257870.1	4.74364	4.10059e-06	0.00188939	0.125269	ENSG00000257870	ENSG00000257870	55009746	55014247	novel transcript		ENST00000547559			12	q13.2	NRL1_12_55388454	chr12	55388454
228266	NRL1_1_158756082	ENSG00000180409.3	5.78329	2.94872e-08	2.13961e-05	0.123766	ENSG00000180409	ENSG00000180409	158808399	158809335	olfactory receptor family 10 subfamily AA member 1 pseudogene [Source:HGNC Symbol;Acc:HGNC:14989]	OR10AA1P	ENST00000417823	OR10AA1P-201	OR10AA1P	1	q23.1	NRL1_1_158756082	chr1	158756082
171423	NRL1_8_110387816	ENSG00000241385.1	4.8044	3.1316e-06	0.00146489	0.122456	ENSG00000241385	ENSG00000241385	109899246	109899762	ribosomal protein L18 (RPL18) pseudogene		ENST00000468501			8	q23.2	NRL1_8_110387816	chr8	110387816
177851	NRL1_10_51303343	ENSG00000236944.1	5.09595	8.30563e-07	0.000490628	0.110125	ENSG00000236944	ENSG00000236944	50962993	50963358	MIX23 pseudogene 2 [Source:HGNC Symbol;Acc:HGNC:45025]	MIX23P2	ENST00000417131	MIX23P2-201	MIX23P2	10	q11.23	NRL1_10_51303343	chr10	51303343
116035	NRL1_1_95336301	ENSG00000228504.1	4.88231	2.20846e-06	0.00108831	0.0703753	ENSG00000228504	ENSG00000228504	95310928	95318263	long intergenic non-protein coding RNA 1760 [Source:HGNC Symbol;Acc:HGNC:52549]	LINC01760	ENST00000423410	LINC01760-201	LINC01760	1	p21.3	NRL1_1_95336301	chr1	95336301
250936	RL1_3_27092905	ENSG00000223968.1	-4.85605	2.48551e-06	0.00120506	-0.0662675	ENSG00000223968	ENSG00000223968	27624202	27624456	ribosomal protein S27 pseudogene 11 [Source:HGNC Symbol;Acc:HGNC:36014]	RPS27P11	ENST00000426040	RPS27P11-201	RPS27P11	3	p24.1	RL1_3_27092905	chr3	27092905
12378	RL1_18_50343953	ENSG00000264971.1	-5.0205	1.17712e-06	0.000657419	-0.171413	ENSG00000264971	ENSG00000264971	49469803	49470223	proline rich 13 pseudogene 4 [Source:HGNC Symbol;Acc:HGNC:50617]	PRR13P4	ENST00000577786	PRR13P4-201	PRR13P4	18	q21.1	RL1_18_50343953	chr18	50343953
239801	RL1_11_94340707	ENSG00000257012.1	-7.45144	3.11351e-12	4.86299e-09	-0.194769	ENSG00000257012	ENSG00000257012	95040411	95041571	lysine (K)-specific demethylase 4D (KDM4D) pseudogene		ENST00000542623			11	q21	RL1_11_94340707	chr11	94340707
234137	RL1_7_150598294	ENSG00000270990.1	-9.64618	3.45431e-18	9.64611e-15	-0.379661	ENSG00000270990	ENSG00000270990	150676833	150677918	eukaryotic translation initiation factor 2A, 65kDa, pseudogene		ENST00000605154			7	q36.1	RL1_7_150598294	chr7	150598294
12461	RL1_18_50343953	ENSG00000264464.1	-6.72773	1.95055e-10	2.19203e-07	-0.456568	ENSG00000264464	ENSG00000264464	49499390	49501860	long intergenic non-protein coding RNA 2837 [Source:HGNC Symbol;Acc:HGNC:54371]	LINC02837	ENST00000582983	LINC02837-201	LINC02837	18	q21.1	RL1_18_50343953	chr18	50343953
46075	RL1_2_2257649	ENSG00000226649.1	-9.62199	4.04743e-18	1.06565e-14	-0.458623	ENSG00000226649	ENSG00000226649	3156756	3157797	novel transcript		ENST00000454530			2	p25.3	RL1_2_2257649	chr2	2257649
229148	RL1_11_61084376	ENSG00000240823.3	-4.74468	4.08179e-06	0.00188939	-0.907683	ENSG00000240823	ENSG00000240823	61444149	61444423	RNA, 7SL, cytoplasmic 23, pseudogene [Source:HGNC Symbol;Acc:HGNC:46039]	RN7SL23P	ENST00000484055	RN7SL23P-201	RN7SL23P	11	q12.2	RL1_11_61084376	chr11	61084376
66728	NRL1_18_15095263	ENSG00000286815.1	-5.29089	3.31779e-07	0.000209412	-1.23638	ENSG00000286815	ENSG00000286815	15139255	15150980	novel transcript		ENST00000652892			18	p11.21	NRL1_18_15095263	chr18	15095263
3655	NRL1_18_15095263	ENSG00000264880.1	-6.96392	5.18632e-11	6.28855e-08	-2.03937	ENSG00000264880	ENSG00000264880	15159724	15164467	novel transcript		ENST00000581690			18	p11.21	NRL1_18_15095263	chr18	15095263
60158	RL1_11_94340707	ENSG00000181333.12	-6.01883	8.81664e-09	7.12694e-06	-2.6526	ENSG00000181333	ENSG00000181333	94021354	94114208	hephaestin like 1 [Source:HGNC Symbol;Acc:HGNC:30477]	HEPHL1	ENST00000315765	HEPHL1-201	HEPHL1	11	q21	RL1_11_94340707	chr11	94340707
214706	NRL1_1_74727223	ENSG00000272864.1	-5.81719	2.48315e-08	1.86039e-05	-2.88408	ENSG00000272864	ENSG00000272864	74698769	74699333	novel transcript		ENST00000608748			1	p31.1	NRL1_1_74727223	chr1	74727223
100057	NRL1_18_15095263	ENSG00000265015.1	-4.9865	1.37579e-06	0.000763747	-4.03011	ENSG00000265015	ENSG00000265015	15197539	15197775	kinase suppressor of ras 1 pseudogene		ENST00000581653			18	p11.21	NRL1_18_15095263	chr18	15095263
44029	RL1_8_70671337	ENSG00000254031.6	-7.09243	2.49571e-11	3.38213e-08	-4.39894	ENSG00000254031	ENSG00000254031	71155454	71204223	novel transcript		ENST00000521685			8	q13.3	RL1_8_70671337	chr8	70671337
148268	RL1_16_68583455	ENSG00000260577.2	-4.82998	2.79363e-06	0.00132674	-6.53522	ENSG00000260577	ENSG00000260577	68644248	68646168	CDH3 antisense RNA 1 [Source:HGNC Symbol;Acc:HGNC:56084]	CDH3-AS1	ENST00000562172	CDH3-AS1-201	CDH3-AS1	16	q22.1	RL1_16_68583455	chr16	68583455
38713	RL1_8_70671337	ENSG00000285579.1	-11.4516	1.87665e-23	8.64687e-20	-6.5522	ENSG00000285579	ENSG00000285579	70669369	71228629	novel transcript		ENST00000647843			8	q13.3	RL1_8_70671337	chr8	70671337
84160	RL1_10_79965542	ENSG00000133661.17	-4.96423	1.52312e-06	0.00081604	-13.1388	ENSG00000133661	ENSG00000133661	79937467	79982614	surfactant protein D [Source:HGNC Symbol;Acc:HGNC:10803]	SFTPD	ENST00000678361	SFTPD-203	SFTPD	10	q22.3	RL1_10_79965542	chr10	79965542
30927	RL1_7_30439232	ENSG00000235859.5	-4.97335	1.46102e-06	0.000791976	-42.4174	ENSG00000235859	ENSG00000235859	30371508	30372741	proteasome (prosome, macropain) 26S subunit, ATPase, 5 (PSMC5) pseudogene		ENST00000496846			7	p14.3	RL1_7_30439232	chr7	30439232
12463	RL1_18_50343953	ENSG00000101670.12	-6.31339	1.86704e-09	1.77372e-06	-52.0728	ENSG00000101670	ENSG00000101670	49560699	49599185	lipase G, endothelial type [Source:HGNC Symbol;Acc:HGNC:6623]	LIPG	ENST00000577628	LIPG-203	LIPG	18	q21.1	RL1_18_50343953	chr18	50343953
239026	RL1_11_94340707	ENSG00000196371.4	-4.69012	5.18912e-06	0.00231008	-53.9332	ENSG00000196371	ENSG00000196371	94543921	94549895	fucosyltransferase 4 [Source:HGNC Symbol;Acc:HGNC:4015]	FUT4	ENST00000358752	FUT4-201	FUT4	11	q21	RL1_11_94340707	chr11	94340707
4893	NRL1_18_15095263	ENSG00000286293.1	-5.22236	4.59313e-07	0.000284071	-54.1543	ENSG00000286293	ENSG00000286293	15184016	15189760	novel transcript		ENST00000667754			18	p11.21	NRL1_18_15095263	chr18	15095263
240184	RL1_3_41776585	ENSG00000168038.11	-6.1294	4.95008e-09	4.30339e-06	-61.4655	ENSG00000168038	ENSG00000168038	41246599	41962130	unc-51 like kinase 4 [Source:HGNC Symbol;Acc:HGNC:15784]	ULK4	ENST00000489118	ULK4-211	ULK4	3	p22.1	RL1_3_41776585	chr3	41776585
227024	RL1_7_30439232	ENSG00000251660.1	-5.8141	2.52237e-08	1.87453e-05	-109.172	ENSG00000251660	ENSG00000251660	30157531	30159534	novel transcript		ENST00000511893			7	p14.3	RL1_7_30439232	chr7	30439232
237335	RL1_7_150598294	ENSG00000181444.13	-5.2631	3.78699e-07	0.000237401	-129.181	ENSG00000181444	ENSG00000181444	149764182	149773588	zinc finger protein 467 [Source:HGNC Symbol;Acc:HGNC:23154]	ZNF467	ENST00000484747	ZNF467-202	ZNF467	7	q36.1	RL1_7_150598294	chr7	150598294
121493	RL1_7_150598294	ENSG00000106538.10	-4.8538	2.51076e-06	0.00120506	-133.006	ENSG00000106538	ENSG00000106538	150338317	150341662	retinoic acid receptor responder 2 [Source:HGNC Symbol;Acc:HGNC:9868]	RARRES2	ENST00000478771	RARRES2-204	RARRES2	7	q36.1	RL1_7_150598294	chr7	150598294
234140	RL1_7_150598294	ENSG00000106565.18	-4.58238	8.28699e-06	0.00345549	-228.64	ENSG00000106565	ENSG00000106565	150791285	150801360	transmembrane protein 176B [Source:HGNC Symbol;Acc:HGNC:29596]	TMEM176B	ENST00000492607	TMEM176B-205	TMEM176B	7	q36.1	RL1_7_150598294	chr7	150598294
165129	RL1_7_150598294	ENSG00000214022.12	-4.97373	1.45854e-06	0.000791976	-742.263	ENSG00000214022	ENSG00000214022	150368189	150374044	replication initiator 1 [Source:HGNC Symbol;Acc:HGNC:17922]	REPIN1	ENST00000519397	REPIN1-218	REPIN1	7	q36.1	RL1_7_150598294	chr7	150598294
226967	RL1_7_30439232	ENSG00000180354.16	-6.12971	4.9418e-09	4.30339e-06	-58058.5	ENSG00000180354	ENSG00000180354	30134986	30162762	maturin, neural progenitor differentiation regulator homolog [Source:HGNC Symbol;Acc:HGNC:25457]	MTURN	ENST00000324453	MTURN-201	MTURN	7	p14.3	RL1_7_30439232	chr7	30439232
medial motor cortex	snps	gene	statistic	pvalue	FDR	beta	geneID	ensembl_gene_id	start_position	end_position	description	external_gene_name	ensembl_transcript_id	external_transcript_name	hgnc_symbol	chromosome_name	band	snp	chrom	pos
137034	NRL1_9_137386509	ENSG00000107331.17	4.69876	5.11168e-06	0.00247922	26189.1	ENSG00000107331	ENSG00000107331	137007234	137028915	ATP binding cassette subfamily A member 2 [Source:HGNC Symbol;Acc:HGNC:32]	ABCA2	ENST00000341511	ABCA2-201	ABCA2	9	q34.3	NRL1_9_137386509	chr9	137386509
92218	NRL1_1_100558074	ENSG00000170989.10	9.31876	3.67184e-17	8.05637e-14	3716.81	ENSG00000170989	ENSG00000170989	101236865	101243713	sphingosine-1-phosphate receptor 1 [Source:HGNC Symbol;Acc:HGNC:3165]	S1PR1	ENST00000475821	S1PR1-203	S1PR1	1	p21.2	NRL1_1_100558074	chr1	100558074
5303	NRL1_18_50372367	ENSG00000141639.12	5.17201	6.01239e-07	0.000384759	3033.28	ENSG00000141639	ENSG00000141639	50560087	50731826	mitogen-activated protein kinase 4 [Source:HGNC Symbol;Acc:HGNC:6878]	MAPK4	ENST00000400384	MAPK4-201	MAPK4	18	q21.1	NRL1_18_50372367	chr18	50372367
144788	NRL1_7_106327449	ENSG00000105835.13	6.185	3.9217e-09	3.80413e-06	2474.75	ENSG00000105835	ENSG00000105835	106248298	106285966	nicotinamide phosphoribosyltransferase [Source:HGNC Symbol;Acc:HGNC:30092]	NAMPT	ENST00000681550	NAMPT-244	NAMPT	7	q22.3	NRL1_7_106327449	chr7	106327449
104410	NRL1_8_108039794	ENSG00000104408.11	5.52837	1.09461e-07	8.4059e-05	2467.89	ENSG00000104408	ENSG00000104408	108162787	108443496	eukaryotic translation initiation factor 3 subunit E [Source:HGNC Symbol;Acc:HGNC:3277]	EIF3E	ENST00000678042	EIF3E-246	EIF3E	8	q23.1	NRL1_8_108039794	chr8	108039794
103287	NRL1_9_137386509	ENSG00000148400.13	5.23714	4.42923e-07	0.000297929	2410.21	ENSG00000148400	ENSG00000148400	136494433	136546048	notch receptor 1 [Source:HGNC Symbol;Acc:HGNC:7881]	NOTCH1	ENST00000680778	NOTCH1-211	NOTCH1	9	q34.3	NRL1_9_137386509	chr9	137386509
157823	NRL1_15_55655720	ENSG00000260916.8	5.48168	1.37424e-07	0.000102958	1715.14	ENSG00000260916	ENSG00000260916	55340032	55408510	cell cycle progression 1 [Source:HGNC Symbol;Acc:HGNC:24227]	CCPG1	ENST00000564663	CCPG1-207	CCPG1	15	q21.3	NRL1_15_55655720	chr15	55655720
123989	NRL1_15_55655720	ENSG00000069869.17	6.33489	1.77595e-09	1.83885e-06	1305.07	ENSG00000069869	ENSG00000069869	55826922	55993660	NEDD4 E3 ubiquitin protein ligase [Source:HGNC Symbol;Acc:HGNC:7727]	NEDD4	ENST00000508871	NEDD4-209	NEDD4	15	q21.3	NRL1_15_55655720	chr15	55655720
272867	NRL1_2_204644169	ENSG00000116117.18	4.80943	3.13912e-06	0.0016625	1033.06	ENSG00000116117	ENSG00000116117	204545475	205620162	par-3 family cell polarity regulator beta [Source:HGNC Symbol;Acc:HGNC:14446]	PARD3B	ENST00000406610	PARD3B-204	PARD3B	2	q33.3	NRL1_2_204644169	chr2	204644169
204527	NRL1_8_8617416	ENSG00000147324.11	4.70557	4.96173e-06	0.00243209	839.455	ENSG00000147324	ENSG00000147324	8783354	8893630	multifunctional ROCO family signaling regulator 1 [Source:HGNC Symbol;Acc:HGNC:16982]	MFHAS1	ENST00000276282	MFHAS1-201	MFHAS1	8	p23.1	NRL1_8_8617416	chr8	8617416
214113	NRL1_2_191144634	ENSG00000173559.15	10.7355	3.47001e-21	1.18433e-17	759.178	ENSG00000173559	ENSG00000173559	191678068	191741097	nucleic acid binding protein 1 [Source:HGNC Symbol;Acc:HGNC:26232]	NABP1	ENST00000491331	NABP1-210	NABP1	2	q32.3	NRL1_2_191144634	chr2	191144634
62728	NRL1_9_137386509	ENSG00000214402.7	5.18463	5.6677e-07	0.00036781	656.352	ENSG00000214402	ENSG00000214402	136981904	136986410	lipocalin like 1 [Source:HGNC Symbol;Acc:HGNC:34436]	LCNL1	ENST00000482657	LCNL1-204	LCNL1	9	q34.3	NRL1_9_137386509	chr9	137386509
88009	NRL1_2_105600225	ENSG00000071051.14	4.65228	6.25847e-06	0.00288365	550.474	ENSG00000071051	ENSG00000071051	105744912	105894274	NCK adaptor protein 2 [Source:HGNC Symbol;Acc:HGNC:7665]	NCK2	ENST00000233154	NCK2-201	NCK2	2	q12.2	NRL1_2_105600225	chr2	105600225
176563	NRL1_11_7414671	ENSG00000132286.12	5.23074	4.56468e-07	0.000304815	474.534	ENSG00000132286	ENSG00000132286	6481501	6484681	translocase of inner mitochondrial membrane 10B [Source:HGNC Symbol;Acc:HGNC:4022]	TIMM10B	ENST00000528908	TIMM10B-202	TIMM10B	11	p15.4	NRL1_11_7414671	chr11	7414671
91127	NRL1_20_4290198	ENSG00000149451.18	7.93662	1.97616e-13	3.25191e-10	442.119	ENSG00000149451	ENSG00000149451	3667965	3682246	ADAM metallopeptidase domain 33 [Source:HGNC Symbol;Acc:HGNC:15478]	ADAM33	ENST00000466620	ADAM33-204	ADAM33	20	p13	NRL1_20_4290198	chr20	4290198
101809	NRL1_1_100558074	ENSG00000079335.20	5.19396	5.4254e-07	0.000357116	410.794	ENSG00000079335	ENSG00000079335	100345001	100520277	cell division cycle 14A [Source:HGNC Symbol;Acc:HGNC:1718]	CDC14A	ENST00000644844	CDC14A-209	CDC14A	1	p21.2	NRL1_1_100558074	chr1	100558074
48803	NRL1_20_4290198	ENSG00000132622.11	10.9928	6.23306e-22	2.29756e-18	380.015	ENSG00000132622	ENSG00000132622	3732685	3753111	heat shock protein family A (Hsp70) member 12B [Source:HGNC Symbol;Acc:HGNC:16193]	HSPA12B	ENST00000254963	HSPA12B-201	HSPA12B	20	p13	NRL1_20_4290198	chr20	4290198
187221	NRL1_9_96602559	ENSG00000165244.7	6.31714	1.95179e-09	1.99846e-06	207.23	ENSG00000165244	ENSG00000165244	96385941	96418370	zinc finger protein 367 [Source:HGNC Symbol;Acc:HGNC:18320]	ZNF367	ENST00000375256	ZNF367-201	ZNF367	9	q22.32	NRL1_9_96602559	chr9	96602559
235003	NRL1_3_196526992	ENSG00000163975.12	4.65379	6.21759e-06	0.00287921	142.493	ENSG00000163975	ENSG00000163975	196980590	197029835	melanotransferrin [Source:HGNC Symbol;Acc:HGNC:7037]	MELTF	ENST00000469783	MELTF-205	MELTF	3	q29	NRL1_3_196526992	chr3	196526992
101914	NRL1_7_124811280	ENSG00000279419.1	4.68634	5.3966e-06	0.00256344	136.064	ENSG00000279419	ENSG00000279419	124742312	124745017	tec		ENST00000624256			7	q31.33	NRL1_7_124811280	chr7	124811280
13383	NRL1_15_55655720	ENSG00000261771.5	5.57716	8.61844e-08	6.78809e-05	130.71	ENSG00000261771	ENSG00000261771	55355248	55498360	DNAAF4-CCPG1 readthrough (NMD candidate) [Source:HGNC Symbol;Acc:HGNC:43019]	DNAAF4-CCPG1	ENST00000565113	DNAAF4-CCPG1-201	DNAAF4-CCPG1	15	q21.3	NRL1_15_55655720	chr15	55655720
58438	NRL1_5_116290767	ENSG00000249249.2	4.76634	3.79896e-06	0.00191301	120.477	ENSG00000249249	ENSG00000249249	115602057	115623897	TICAM2 antisense RNA 1 [Source:HGNC Symbol;Acc:HGNC:55575]	TICAM2-AS1	ENST00000506485	TICAM2-AS1-201	TICAM2-AS1	5	q22.3	NRL1_5_116290767	chr5	116290767
178991	NRL1_7_106327449	ENSG00000253276.4	5.09138	8.74541e-07	0.000537271	68.1024	ENSG00000253276	ENSG00000253276	106654360	106661158	coiled-coil domain containing 71 like [Source:HGNC Symbol;Acc:HGNC:26685]	CCDC71L	ENST00000523505	CCDC71L-201	CCDC71L	7	q22.3	NRL1_7_106327449	chr7	106327449
64551	NRL1_6_74451399	ENSG00000231652.2	6.22245	3.22094e-09	3.15762e-06	61.462	ENSG00000231652	ENSG00000231652	73693903	73696131	CD109 antisense RNA 1 [Source:HGNC Symbol;Acc:HGNC:55765]	CD109-AS1	ENST00000428865	CD109-AS1-201	CD109-AS1	6	q13	NRL1_6_74451399	chr6	74451399
91555	NRL1_7_124811280	ENSG00000241345.1	4.92138	1.90133e-06	0.00108827	60.0817	ENSG00000241345	ENSG00000241345	123994622	124027659	novel transcript		ENST00000472838			7	q31.32	NRL1_7_124811280	chr7	124811280
207596	NRL1_7_124811280	ENSG00000224897.8	4.68916	5.33068e-06	0.0025585	45.0258	ENSG00000224897	ENSG00000224897	124929873	125482966	POT1 antisense RNA 1 [Source:HGNC Symbol;Acc:HGNC:49459]	POT1-AS1	ENST00000429134	POT1-AS1-204	POT1-AS1	7	q31.33	NRL1_7_124811280	chr7	124811280
119399	NRL1_4_16237026	ENSG00000163145.13	4.78237	3.53922e-06	0.00181193	38.2697	ENSG00000163145	ENSG00000163145	15339818	15446167	C1q and TNF related 7 [Source:HGNC Symbol;Acc:HGNC:14342]	C1QTNF7	ENST00000397700	C1QTNF7-203	C1QTNF7	4	p15.32	NRL1_4_16237026	chr4	16237026
246279	NRL1_11_75035365	ENSG00000278879.1	4.60348	7.7282e-06	0.00342389	26.7738	ENSG00000278879	ENSG00000278879	74830574	74832510	TEC		ENST00000624150			11	q13.4	NRL1_11_75035365	chr11	75035365
221650	NRL1_11_133170677	ENSG00000254648.1	10.3816	3.62908e-20	1.1532e-16	22.1687	ENSG00000254648	ENSG00000254648	134035832	134037107	novel transcript		ENST00000526377			11	q25	NRL1_11_133170677	chr11	133170677
41560	NRL1_21_14885310	ENSG00000281903.2	4.83388	2.81552e-06	0.00152621	21.7215	ENSG00000281903	ENSG00000281903	14824254	14918552	adipocyte associated metabolic related lncRNA 1 [Source:HGNC Symbol;Acc:HGNC:53135]	ASMER1	ENST00000627623	ASMER1-204	ASMER1	21	q11.2	NRL1_21_14885310	chr21	14885310
272547	NRL1_1_158883936	ENSG00000158473.8	5.32221	2.95988e-07	0.000203552	20.6853	ENSG00000158473	ENSG00000158473	158178030	158186427	CD1d molecule [Source:HGNC Symbol;Acc:HGNC:1637]	CD1D	ENST00000368171	CD1D-201	CD1D	1	q23.1	NRL1_1_158883936	chr1	158883936
22655	NRL1_9_68575219	ENSG00000234394.8	4.70808	4.90763e-06	0.00241844	20.002	ENSG00000234394	ENSG00000234394	68306528	68330626	long intergenic non-protein coding RNA 3025 [Source:NCBI gene (formerly Entrezgene);Acc:440896]	LINC03025	ENST00000603200	LINC03025-203		9	q21.11	NRL1_9_68575219	chr9	68575219
24105	RL1_8_70671337	ENSG00000221947.8	5.20704	5.10262e-07	0.000338285	19.9482	ENSG00000221947	ENSG00000221947	70669339	70790371	XK related 9 [Source:HGNC Symbol;Acc:HGNC:20937]	XKR9	ENST00000520092	XKR9-204	XKR9	8	q13.3	RL1_8_70671337	chr8	70671337
169159	NRL1_15_38047062	ENSG00000175779.4	5.13788	7.04913e-07	0.000443612	17.7137	ENSG00000175779	ENSG00000175779	38628005	39180499	long intergenic non-protein coding RNA 2694 [Source:HGNC Symbol;Acc:HGNC:33796]	LINC02694	ENST00000643648	LINC02694-204	LINC02694	15	q14	NRL1_15_38047062	chr15	38047062
158056	NRL1_11_7414671	ENSG00000254781.1	5.33642	2.76597e-07	0.000194572	15.7938	ENSG00000254781	ENSG00000254781	6748131	6750324	GTPase, very large interferon inducible pseudogene 2 [Source:HGNC Symbol;Acc:HGNC:38876]	GVINP2	ENST00000533934	GVINP2-201	GVINP2	11	p15.4	NRL1_11_7414671	chr11	7414671
178930	NRL1_15_45026631	ENSG00000259479.6	6.23066	3.0846e-09	3.05647e-06	15.5914	ENSG00000259479	ENSG00000259479	44827060	44861850	sorbitol dehydrogenase 2, pseudogene [Source:HGNC Symbol;Acc:HGNC:49919]	SORD2P	ENST00000558556	SORD2P-201	SORD2P	15	q21.1	NRL1_15_45026631	chr15	45026631
194470	RL1_6_133020696	ENSG00000231023.7	4.56266	9.20801e-06	0.00394668	15.5586	ENSG00000231023	ENSG00000231023	132954257	133107410	long intergenic non-protein coding RNA 326 [Source:HGNC Symbol;Acc:HGNC:41926]	LINC00326	ENST00000457339	LINC00326-202	LINC00326	6	q23.2	RL1_6_133020696	chr6	133020696
133052	NRL1_X_112518418	ENSG00000187823.3	4.69145	5.27753e-06	0.00254626	15.4549	ENSG00000187823	ENSG00000187823	112083016	112457514	retrotransposon Gag like 4 [Source:HGNC Symbol;Acc:HGNC:25214]	RTL4	ENST00000695839	RTL4-203	RTL4	X	q23	NRL1_X_112518418	chrX	112518418
272978	NRL1_2_162540303	ENSG00000230918.2	4.7796	3.5828e-06	0.0018241	14.3146	ENSG00000230918	ENSG00000230918	162073256	162078036	DPP4 divergent transcript [Source:HGNC Symbol;Acc:HGNC:40191]	DPP4-DT	ENST00000418335	DPP4-DT-201	DPP4-DT	2	q24.2	NRL1_2_162540303	chr2	162540303
172197	NRL1_12_42408217	ENSG00000257674.1	4.85162	2.60106e-06	0.00142674	14.1602	ENSG00000257674	ENSG00000257674	42286911	42288560	insulin-like growth factor 2 mRNA binding protein 2 (IGF2BP2) pseudogene		ENST00000550858			12	q12	NRL1_12_42408217	chr12	42408217
245492	NRL1_11_7414671	ENSG00000254921.1	5.15338	6.55837e-07	0.000416804	13.0223	ENSG00000254921	ENSG00000254921	8035202	8039718	novel transcript		ENST00000526646			11	p15.4	NRL1_11_7414671	chr11	7414671
140224	NRL1_1_239352496	ENSG00000233355.7	4.87185	2.37594e-06	0.00132695	11.4468	ENSG00000233355	ENSG00000233355	239703381	239770130	CHRM3 antisense RNA 2 [Source:HGNC Symbol;Acc:HGNC:43725]	CHRM3-AS2	ENST00000596999	CHRM3-AS2-205	CHRM3-AS2	1	q43	NRL1_1_239352496	chr1	239352496
113516	NRL1_6_164140351	ENSG00000286573.1	4.8581	2.52679e-06	0.00140224	10.2419	ENSG00000286573	ENSG00000286573	163956299	163960187	novel transcript		ENST00000670784			6	q26	NRL1_6_164140351	chr6	164140351
61950	NRL1_5_116290767	ENSG00000249026.2	6.29065	2.2464e-09	2.25012e-06	9.81697	ENSG00000249026	ENSG00000249026	115389643	115392370	catenin alpha 1 pseudogene 1 [Source:HGNC Symbol;Acc:HGNC:2513]	CTNNA1P1	ENST00000515849	CTNNA1P1-201	CTNNA1P1	5	q22.3	NRL1_5_116290767	chr5	116290767
166162	NRL1_4_89785648	ENSG00000251401.2	7.04234	3.64638e-11	4.80031e-08	9.75599	ENSG00000251401	ENSG00000251401	90682996	90683123	Interleukin-9 (IL9) pseudogene		ENST00000513074			4	q22.1	NRL1_4_89785648	chr4	89785648
181925	NRL1_6_31470490	ENSG00000204422.7	5.32498	2.9211e-07	0.000202395	9.66552	ENSG00000204422	ENSG00000204422	31686962	31714072	novel transcript		ENST00000461287			6	p21.33	NRL1_6_31470490	chr6	31470490
106086	NRL1_12_48448043	ENSG00000277173.1	4.57758	8.63806e-06	0.00373716	9.38504	ENSG00000277173	ENSG00000277173	47768529	47769648	novel transcript, sense intronic to SLC48A1		ENST00000622792			12	q13.11	NRL1_12_48448043	chr12	48448043
65828	NRL1_16_31547861	ENSG00000261359.2	6.72795	2.11013e-10	2.43066e-07	9.32127	ENSG00000261359	ENSG00000261359	31201885	31203452	PYCARD antisense RNA 1 [Source:HGNC Symbol;Acc:HGNC:45036]	PYCARD-AS1	ENST00000561916	PYCARD-AS1-201	PYCARD-AS1	16	p11.2	NRL1_16_31547861	chr16	31547861
176548	NRL1_11_7414671	ENSG00000283977.1	6.49635	7.47014e-10	8.1951e-07	8.6001	ENSG00000283977	ENSG00000283977	6481485	6508978	novel transcript		ENST00000639224			11	p15.4	NRL1_11_7414671	chr11	7414671
104486	NRL1_12_114306307	ENSG00000287229.1	5.63159	6.59022e-08	5.47119e-05	7.97431	ENSG00000287229	ENSG00000287229	113863402	113871597	novel transcript, antisense to RBM19		ENST00000671241			12	q24.13	NRL1_12_114306307	chr12	114306307
42715	NRL1_2_23211657	ENSG00000232451.2	4.5677	9.01167e-06	0.00388057	7.7204	ENSG00000232451	ENSG00000232451	23018125	23199056	novel transcript		ENST00000421581			2	p24.1	NRL1_2_23211657	chr2	23211657
183252	NRL1_3_15754690	ENSG00000241064.3	4.62462	7.05458e-06	0.00318673	7.68375	ENSG00000241064	ENSG00000241064	15506623	15506905	RNA, 7SL, cytoplasmic 110, pseudogene [Source:HGNC Symbol;Acc:HGNC:46126]	RN7SL110P	ENST00000498222	RN7SL110P-201	RN7SL110P	3	p25.1	NRL1_3_15754690	chr3	15754690
172102	NRL1_5_116290767	ENSG00000268223.6	14.1593	2.90059e-31	1.90925e-27	7.15004	ENSG00000268223	ENSG00000268223	116032324	116060118	ADP ribosylation factor like GTPase 14 effector protein like [Source:HGNC Symbol;Acc:HGNC:44201]	ARL14EPL	ENST00000601302	ARL14EPL-201	ARL14EPL	5	q23.1	NRL1_5_116290767	chr5	116290767
228524	NRL1_7_157542446	ENSG00000234210.1	5.58808	8.16811e-08	6.48886e-05	6.68883	ENSG00000234210	ENSG00000234210	157466231	157499716	novel transcript		ENST00000444158			7	q36.3	NRL1_7_157542446	chr7	157542446
16829	NRL1_13_26764900	ENSG00000234706.1	9.18718	8.50773e-17	1.82326e-13	6.57928	ENSG00000234706	ENSG00000234706	26117548	26118964	prune exopolyphosphatase pseudogene 1 [Source:HGNC Symbol;Acc:HGNC:39723]	PRUNEP1	ENST00000425846	PRUNEP1-201	PRUNEP1	13	q12.13	NRL1_13_26764900	chr13	26764900
90290	NRL1_4_53478400	ENSG00000260120.2	9.73672	2.48052e-18	6.53099e-15	6.54834	ENSG00000260120	ENSG00000260120	52680609	52692999	novel transcript		ENST00000564513			4	q12	NRL1_4_53478400	chr4	53478400
271002	NRL1_1_113545899	ENSG00000224167.2	4.88245	2.26559e-06	0.00128085	5.42798	ENSG00000224167	ENSG00000224167	112849821	112877878	long intergenic non-protein coding RNA 1357 [Source:HGNC Symbol;Acc:HGNC:50588]	LINC01357	ENST00000658577	LINC01357-203	LINC01357	1	p13.2	NRL1_1_113545899	chr1	113545899
204459	NRL1_8_8617416	ENSG00000253505.3	8.08123	8.26531e-14	1.52333e-10	5.35577	ENSG00000253505	ENSG00000253505	8414204	8424648	long intergenic non-protein coding RNA 2949 [Source:HGNC Symbol;Acc:HGNC:55964]	LINC02949	ENST00000657139	LINC02949-202	LINC02949	8	p23.1	NRL1_8_8617416	chr8	8617416
202227	NRL1_2_6910472	ENSG00000271947.1	5.33933	2.72786e-07	0.000193368	5.27445	ENSG00000271947	ENSG00000271947	6905724	6906301	novel transcript		ENST00000607613			2	p25.1	NRL1_2_6910472	chr2	6910472
249065	NRL1_11_50544189	ENSG00000255042.3	4.73971	4.2718e-06	0.00213943	5.23096	ENSG00000255042	ENSG00000255042	50284949	50295334	septin 7 pseudogene 11 [Source:HGNC Symbol;Acc:HGNC:55090]	SEPTIN7P11	ENST00000531666	SEPTIN7P11-201	SEPTIN7P11	11	p11.12	NRL1_11_50544189	chr11	50544189
76582	NRL1_5_124546689	ENSG00000251214.1	8.18365	4.43917e-14	8.34853e-11	5.03333	ENSG00000251214	ENSG00000251214	124459912	124460549	novel transcript		ENST00000513422			5	q23.2	NRL1_5_124546689	chr5	124546689
118231	NRL1_8_8617416	ENSG00000253881.1	5.02358	1.19465e-06	0.000719536	4.83362	ENSG00000253881	ENSG00000253881	8048919	8049267	VPS51 pseudogene 16 [Source:HGNC Symbol;Acc:HGNC:56448]	VPS51P16	ENST00000523697	VPS51P16-201	VPS51P16	8	p23.1	NRL1_8_8617416	chr8	8617416
20710	NRL1_9_91296199	ENSG00000235641.5	4.79862	3.29341e-06	0.00170502	4.42772	ENSG00000235641	ENSG00000235641	91159573	91166272	long intergenic non-protein coding RNA 484 [Source:HGNC Symbol;Acc:HGNC:27862]	LINC00484	ENST00000423719	LINC00484-207	LINC00484	9	q22.2	NRL1_9_91296199	chr9	91296199
5144	NRL1_21_9777019	ENSG00000264002.2	8.0726	8.70842e-14	1.57353e-10	4.40266	ENSG00000264002	ENSG00000264002	9902344	9902627	RNA, 7SL, cytoplasmic 52, pseudogene [Source:HGNC Symbol;Acc:HGNC:46068]	RN7SL52P	ENST00000584271	RN7SL52P-201	RN7SL52P	21	p11.2	NRL1_21_9777019	chr21	9777019
42851	NRL1_19_15782440	ENSG00000141977.9	10.5605	1.11036e-20	3.65434e-17	4.40098	ENSG00000141977	ENSG00000141977	16161368	16173525	calcium and integrin binding family member 3 [Source:HGNC Symbol;Acc:HGNC:24580]	CIB3	ENST00000269878	CIB3-201	CIB3	19	p13.11	NRL1_19_15782440	chr19	15782440
202663	NRL1_17_15791032	ENSG00000265095.1	9.611	5.60089e-18	1.29033e-14	4.381	ENSG00000265095	ENSG00000265095	16391434	16391882	ferritin light chain pseudogene 12 [Source:HGNC Symbol;Acc:HGNC:37961]	FTLP12	ENST00000578296	FTLP12-201	FTLP12	17	p11.2	NRL1_17_15791032	chr17	15791032
64040	NRL1_7_58067957	ENSG00000182111.9	6.68882	2.6173e-10	2.94133e-07	4.03411	ENSG00000182111	ENSG00000182111	57450177	57473559	zinc finger protein 716 [Source:HGNC Symbol;Acc:HGNC:32458]	ZNF716	ENST00000420713	ZNF716-201	ZNF716	7	p11.2	NRL1_7_58067957	chr7	58067957
27068	NRL1_5_25708556	ENSG00000251273.4	6.40619	1.21349e-09	1.28535e-06	3.96651	ENSG00000251273	ENSG00000251273	25087450	25190956	long intergenic non-protein coding RNA 2228 [Source:HGNC Symbol;Acc:HGNC:53097]	LINC02228	ENST00000641970	LINC02228-203	LINC02228	5	p14.1	NRL1_5_25708556	chr5	25708556
260679	NRL1_2_143383941	ENSG00000224852.1	8.506	6.13965e-15	1.22996e-11	3.91712	ENSG00000224852	ENSG00000224852	143094789	143096555	MT-ND5 pseudogene 24 [Source:HGNC Symbol;Acc:HGNC:42286]	MTND5P24	ENST00000438892	MTND5P24-201	MTND5P24	2	q22.2	NRL1_2_143383941	chr2	143383941
49985	NRL1_5_99237035	ENSG00000270225.1	5.02991	1.16053e-06	0.000703586	3.61856	ENSG00000270225	ENSG00000270225	100052859	100053539	MT-CO2 pseudogene 22 [Source:HGNC Symbol;Acc:HGNC:52151]	MTCO2P22	ENST00000603246	MTCO2P22-201	MTCO2P22	5	q21.1	NRL1_5_99237035	chr5	99237035
94901	NRL1_18_14890033	ENSG00000265437.1	7.45517	3.40925e-12	5.06724e-09	3.4736	ENSG00000265437	ENSG00000265437	14361434	14361943	family with sequence similarity 207, member A (FAM207A) pseudogene		ENST00000584979			18	p11.21	NRL1_18_14890033	chr18	14890033
19896	NRL1_10_51432708	ENSG00000227972.1	10.9054	1.11783e-21	3.96195e-18	3.37963	ENSG00000227972	ENSG00000227972	52411135	52413492	THAP domain containing 12 pseudogene 3 [Source:HGNC Symbol;Acc:HGNC:39567]	THAP12P3	ENST00000456373	THAP12P3-201	THAP12P3	10	q21.1	NRL1_10_51432708	chr10	51432708
31930	NRL1_3_35731695	ENSG00000230830.1	12.1561	2.44218e-25	1.02296e-21	3.32532	ENSG00000230830	ENSG00000230830	35650197	35651961	ARPP21 antisense RNA 1 [Source:HGNC Symbol;Acc:HGNC:40785]	ARPP21-AS1	ENST00000415706	ARPP21-AS1-201	ARPP21-AS1	3	p22.3	NRL1_3_35731695	chr3	35731695
113717	NRL1_2_184274743	ENSG00000286807.1	4.5438	9.98085e-06	0.00418071	3.31925	ENSG00000286807	ENSG00000286807	183997372	184002264	novel transcript		ENST00000653932			2	q32.1	NRL1_2_184274743	chr2	184274743
228670	NRL1_7_157542446	ENSG00000222012.1	4.80276	3.2334e-06	0.00169298	3.0356	ENSG00000222012	ENSG00000222012	157614023	157618765	novel transcript, antisense to PTPRN2		ENST00000409610			7	q36.3	NRL1_7_157542446	chr7	157542446
96391	NRL1_4_16237026	ENSG00000286280.1	7.38748	5.05206e-12	7.27433e-09	3.01767	ENSG00000286280	ENSG00000286280	16114233	16117479	novel transcript		ENST00000666747			4	p15.32	NRL1_4_16237026	chr4	16237026
250938	NRL1_3_26723108	ENSG00000272282.1	6.42446	1.1002e-09	1.17891e-06	2.94049	ENSG00000272282	ENSG00000272282	27712910	27714005	long intergenic non-protein coding RNA 2084 [Source:HGNC Symbol;Acc:HGNC:52934]	LINC02084	ENST00000606069	LINC02084-201	LINC02084	3	p24.1	NRL1_3_26723108	chr3	26723108
96730	RL1_X_135027488	ENSG00000169551.13	7.60563	1.41303e-12	2.17023e-09	2.82428	ENSG00000169551	ENSG00000169551	135156540	135171398	cancer/testis antigen 55 [Source:HGNC Symbol;Acc:HGNC:26047]	CT55	ENST00000276241	CT55-201	CT55	X	q26.3	RL1_X_135027488	chrX	135027488
50982	NRL1_16_76214727	ENSG00000261313.2	11.9617	9.1294e-25	3.65779e-21	2.60891	ENSG00000261313	ENSG00000261313	75838576	75860869	novel transcript		ENST00000569807			16	q23.1	NRL1_16_76214727	chr16	76214727
25122	NRL1_5_25708556	ENSG00000260761.1	7.34978	6.28474e-12	8.77503e-09	2.52957	ENSG00000260761	ENSG00000260761	25319834	25321346	novel transcript		ENST00000562632			5	p14.1	NRL1_5_25708556	chr5	25708556
186164	NRL1_4_53478400	ENSG00000248494.1	3.44064e+08	0	2.27828e-304	2.50639	ENSG00000248494	ENSG00000248494	53592956	53604047	LNX1 antisense RNA 2 [Source:HGNC Symbol;Acc:HGNC:41450]	LNX1-AS2	ENST00000509974	LNX1-AS2-202	LNX1-AS2	4	q12	NRL1_4_53478400	chr4	53478400
107647	NRL1_10_42464295	ENSG00000234944.1	6.14476	4.84155e-09	4.64748e-06	2.48346	ENSG00000234944	ENSG00000234944	42871521	42874060	long intergenic non-protein coding RNA 2623 [Source:HGNC Symbol;Acc:HGNC:54101]	LINC02623	ENST00000421320	LINC02623-201	LINC02623	10	q11.21	NRL1_10_42464295	chr10	42464295
131472	NRL1_6_75927824	ENSG00000221332.2	8.00399	1.31777e-13	2.29124e-10	2.36636	ENSG00000221332	ENSG00000221332	75398860	75399067	Small nucleolar RNA U3 [Source:RFAM;Acc:RF00012]	U3	ENST00000408405	U3.34-201		6	q14.1	NRL1_6_75927824	chr6	75927824
149486	NRL1_6_29786371	ENSG00000204618.10	6.74184	1.95452e-10	2.30914e-07	2.28538	ENSG00000204618	ENSG00000204618	30070266	30075849	ring finger protein 39 [Source:HGNC Symbol;Acc:HGNC:18064]	RNF39	ENST00000376751	RNF39-202	RNF39	6	p22.1	NRL1_6_29786371	chr6	29786371
56444	NRL1_4_129898158	ENSG00000246876.7	5.69779	4.74441e-08	4.01108e-05	2.16717	ENSG00000246876	ENSG00000246876	129612330	129771527	long intergenic non-protein coding RNA 2466 [Source:HGNC Symbol;Acc:HGNC:53405]	LINC02466	ENST00000500092	LINC02466-201	LINC02466	4	q28.2	NRL1_4_129898158	chr4	129898158
228571	NRL1_7_157542446	ENSG00000280266.1	5.49639	1.27936e-07	9.66354e-05	2.07747	ENSG00000280266	ENSG00000280266	157525783	157527325	TEC		ENST00000624122			7	q36.3	NRL1_7_157542446	chr7	157542446
37312	NRL1_11_50544189	ENSG00000255199.2	6.00939	9.77542e-09	8.66178e-06	2.00742	ENSG00000255199	ENSG00000255199	50100892	50102898	general transcription factor IIi pseudogene 11 [Source:HGNC Symbol;Acc:HGNC:51724]	GTF2IP11	ENST00000526931	GTF2IP11-201	GTF2IP11	11	p11.12	NRL1_11_50544189	chr11	50544189
114261	NRL1_2_208627487	ENSG00000182187.4	7.87657	2.83193e-13	4.49944e-10	1.99649	ENSG00000182187	ENSG00000182187	208142573	208146158	crystallin gamma B [Source:HGNC Symbol;Acc:HGNC:2409]	CRYGB	ENST00000260988	CRYGB-201	CRYGB	2	q33.3	NRL1_2_208627487	chr2	208627487
36920	NRL1_X_46555107	ENSG00000203402.2	4.56065	9.28764e-06	0.00396238	1.96097	ENSG00000203402	ENSG00000203402	47297852	47298721	novel transcript		ENST00000366224			X	p11.3	NRL1_X_46555107	chrX	46555107
262631	NRL1_11_113669413	ENSG00000256167.1	5.99573	1.04876e-08	9.2043e-06	1.92258	ENSG00000256167	ENSG00000256167	113790318	113791366	activating transcription factor 4 pseudogene 4 [Source:HGNC Symbol;Acc:HGNC:787]	ATF4P4	ENST00000438498	ATF4P4-201	ATF4P4	11	q23.2	NRL1_11_113669413	chr11	113669413
191207	NRL1_1_112636616	ENSG00000237556.1	5.26415	3.89894e-07	0.000264188	1.88584	ENSG00000237556	ENSG00000237556	111909336	111910931	KCND3 antisense RNA 1 [Source:HGNC Symbol;Acc:HGNC:40317]	KCND3-AS1	ENST00000441125	KCND3-AS1-203	KCND3-AS1	1	p13.2	NRL1_1_112636616	chr1	112636616
70602	NRL1_8_70351456	ENSG00000239580.3	7.12471	2.2854e-11	3.09712e-08	1.86214	ENSG00000239580	ENSG00000239580	69922751	69923047	RNA, 7SL, cytoplasmic 675, pseudogene [Source:HGNC Symbol;Acc:HGNC:46691]	RN7SL675P	ENST00000478498	RN7SL675P-201	RN7SL675P	8	q13.3	NRL1_8_70351456	chr8	70351456
91378	NRL1_3_172228554	ENSG00000279862.1	7.87823	2.80402e-13	4.49944e-10	1.85485	ENSG00000279862	ENSG00000279862	172301654	172303052	novel transcript		ENST00000623304			3	q26.31	NRL1_3_172228554	chr3	172228554
11761	NRL1_15_21252983	ENSG00000258767.1	6.13436	5.11176e-09	4.80672e-06	1.85377	ENSG00000258767	ENSG00000258767	21382383	21382842	GRAM domain containing 4 (GRAMD4) pseudogene		ENST00000557717			15	q11.2	NRL1_15_21252983	chr15	21252983
218144	NRL1_16_76214727	ENSG00000240338.6	8.56407	4.28438e-15	8.77366e-12	1.83249	ENSG00000240338	ENSG00000240338	75226341	75228115	chymotrypsinogen B (CTRB) pseudogene		ENST00000463353			16	q23.1	NRL1_16_76214727	chr16	76214727
264757	NRL1_3_193636386	ENSG00000236297.1	5.18773	5.5861e-07	0.000365085	1.75518	ENSG00000236297	ENSG00000236297	193578812	193579413	eukaryotic translation elongation factor 1 alpha 1 pseudogene 23 [Source:HGNC Symbol;Acc:HGNC:37896]	EEF1A1P23	ENST00000420064	EEF1A1P23-201	EEF1A1P23	3	q29	NRL1_3_193636386	chr3	193636386
237247	NRL1_1_152965447	ENSG00000241794.2	13.6903	7.08611e-30	4.35333e-26	1.72796	ENSG00000241794	ENSG00000241794	153056120	153057512	small proline rich protein 2A [Source:HGNC Symbol;Acc:HGNC:11261]	SPRR2A	ENST00000392653	SPRR2A-201	SPRR2A	1	q21.3	NRL1_1_152965447	chr1	152965447
37456	NRL1_18_73447191	ENSG00000206043.7	4.82074	2.98517e-06	0.00159011	1.72579	ENSG00000206043	ENSG00000206043	74315839	74359189	chromosome 18 open reading frame 63 [Source:HGNC Symbol;Acc:HGNC:40037]	C18orf63	ENST00000579455	C18orf63-201	C18orf63	18	q22.3	NRL1_18_73447191	chr18	73447191
276539	NRL1_1_162046112	ENSG00000213075.7	4.9757	1.48647e-06	0.000878085	1.64647	ENSG00000213075	ENSG00000213075	161684838	161685209	ribosomal protein L31 pseudogene 11 [Source:HGNC Symbol;Acc:HGNC:35849]	RPL31P11	ENST00000454082	RPL31P11-201	RPL31P11	1	q23.3	NRL1_1_162046112	chr1	162046112
276539	NRL1_1_162640850	ENSG00000213075.7	4.9757	1.48647e-06	0.000878085	1.64647	ENSG00000213075	ENSG00000213075	161684838	161685209	ribosomal protein L31 pseudogene 11 [Source:HGNC Symbol;Acc:HGNC:35849]	RPL31P11	ENST00000454082	RPL31P11-201	RPL31P11	1	q23.3	NRL1_1_162640850	chr1	162640850
260684	NRL1_2_143383941	ENSG00000284167.1	5.5304	1.08382e-07	8.39295e-05	1.64366	ENSG00000284167	ENSG00000284167	143099936	143100612	MT-ATP6 pseudogene 5 [Source:HGNC Symbol;Acc:HGNC:44579]	MTATP6P5	ENST00000639587	MTATP6P5-201	MTATP6P5	2	q22.2	NRL1_2_143383941	chr2	143383941
228453	NRL1_1_158726426	ENSG00000197532.3	4.63553	6.72957e-06	0.00305489	1.60771	ENSG00000197532	ENSG00000197532	158544550	158554405	olfactory receptor family 6 subfamily Y member 1 [Source:HGNC Symbol;Acc:HGNC:14823]	OR6Y1	ENST00000641282	OR6Y1-201	OR6Y1	1	q23.1	NRL1_1_158726426	chr1	158726426
96779	NRL1_12_114306307	ENSG00000274879.1	4.07103e+08	0	2.27828e-304	1.55352	ENSG00000274879	ENSG00000274879	114929757	114929935	zinc finger protein 717 (ZNF717) pseudogene		ENST00000400949			12	q24.21	NRL1_12_114306307	chr12	114306307
153718	NRL1_7_46461989	ENSG00000221971.3	9.82987	1.35375e-18	3.89847e-15	1.52654	ENSG00000221971	ENSG00000221971	45999621	46000778	tetratricopeptide repeat domain 4 pseudogene 1 [Source:HGNC Symbol;Acc:HGNC:12395]	TTC4P1	ENST00000427137	TTC4P1-201	TTC4P1	7	p12.3	NRL1_7_46461989	chr7	46461989
102687	NRL1_11_112213894	ENSG00000255231.1	4.55431	9.54273e-06	0.00405245	1.50634	ENSG00000255231	ENSG00000255231	112208601	112208898	mitochondrial ribosomal protein S36 pseudogene 4 [Source:HGNC Symbol;Acc:HGNC:29774]	MRPS36P4	ENST00000534436	MRPS36P4-201	MRPS36P4	11	q23.1	NRL1_11_112213894	chr11	112213894
224376	NRL1_5_180016171	ENSG00000222448.1	4.80402	3.21547e-06	0.00169298	1.50046	ENSG00000222448	ENSG00000222448	179845832	179846152	RN7SK pseudogene 150 [Source:HGNC Symbol;Acc:HGNC:45874]	RN7SKP150	ENST00000410516	RN7SKP150-201	RN7SKP150	5	q35.3	NRL1_5_180016171	chr5	180016171
60662	NRL1_14_89086503	ENSG00000222990.1	4.70328	5.01173e-06	0.0024436	1.47277	ENSG00000222990	ENSG00000222990	88513498	88513663	RNA, U4 small nuclear 22, pseudogene [Source:HGNC Symbol;Acc:HGNC:46958]	RNU4-22P	ENST00000411058	RNU4-22P-201	RNU4-22P	14	q31.3	NRL1_14_89086503	chr14	89086503
220629	NRL1_4_173036273	ENSG00000248637.1	3.71632e+08	0	2.27828e-304	1.46729	ENSG00000248637	ENSG00000248637	172380028	172380487	ubiquitin-conjugating enzyme E2N (UBC13 homolog, yeast) (UBE2N) pseudogene		ENST00000513791			4	q34.1	NRL1_4_173036273	chr4	173036273
104640	NRL1_16_31547861	ENSG00000260010.1	5.93803	1.41021e-08	1.22597e-05	1.45531	ENSG00000260010	ENSG00000260010	31601593	31603531	KRBOX5 pseudogene 1 [Source:HGNC Symbol;Acc:HGNC:34505]	KRBOX5P1	ENST00000562403	KRBOX5P1-201	KRBOX5P1	16	p11.2	NRL1_16_31547861	chr16	31547861
165090	NRL1_7_64638817	ENSG00000287317.1	5.62835	6.69651e-08	5.4741e-05	1.4473	ENSG00000287317	ENSG00000287317	64651655	64655836	novel transcript		ENST00000665645			7	q11.21	NRL1_7_64638817	chr7	64638817
198453	NRL1_7_27457796	ENSG00000174495.12	7.14442	2.04283e-11	2.80971e-08	1.40583	ENSG00000174495	ENSG00000174495	28279211	28279700	peptidylprolyl isomerase A pseudogene 80 [Source:HGNC Symbol;Acc:HGNC:53704]	PPIAP80	ENST00000482002	PPIAP80-201	PPIAP80	7	p15.1	NRL1_7_27457796	chr7	27457796
48743	NRL1_7_43217127	ENSG00000228680.1	6.92958	6.87913e-11	8.56656e-08	1.38764	ENSG00000228680	ENSG00000228680	43239066	43249268	novel transcript		ENST00000457315			7	p14.1	NRL1_7_43217127	chr7	43217127
240593	NRL1_3_97056004	ENSG00000176243.9	2.52474e+08	0	2.27828e-304	1.37278	ENSG00000176243	ENSG00000176243	96776945	96777683	CDV3 pseudogene 1 [Source:HGNC Symbol;Acc:HGNC:42387]	CDV3P1	ENST00000471403	CDV3P1-201	CDV3P1	3	q11.2	NRL1_3_97056004	chr3	97056004
92316	NRL1_9_14261553	ENSG00000286500.1	8.02125	1.18756e-13	2.10454e-10	1.36631	ENSG00000286500	ENSG00000286500	14779930	14784117	novel transcript, antisense to FREM1		ENST00000658686			9	p22.3	NRL1_9_14261553	chr9	14261553
18171	NRL1_10_42464295	ENSG00000234864.2	6.95184	6.07145e-11	7.66433e-08	1.29626	ENSG00000234864	ENSG00000234864	42696012	42706453	long intergenic non-protein coding RNA 2632 [Source:HGNC Symbol;Acc:HGNC:54114]	LINC02632	ENST00000439913	LINC02632-201	LINC02632	10	q11.21	NRL1_10_42464295	chr10	42464295
2767	NRL1_21_27977815	ENSG00000215317.2	11.1714	1.88443e-22	7.23558e-19	1.27278	ENSG00000215317	ENSG00000215317	28901779	28903697	THUMP domain containing 1 pseudogene 1 [Source:HGNC Symbol;Acc:HGNC:23808]	THUMPD1P1	ENST00000400014	THUMPD1P1-201	THUMPD1P1	21	q21.3	NRL1_21_27977815	chr21	27977815
133400	NRL1_16_31547861	ENSG00000261680.1	3.44064e+08	0	2.27828e-304	1.2532	ENSG00000261680	ENSG00000261680	30624285	30624714	zinc finger protein (ZNF) pseudogene		ENST00000568120			16	p11.2	NRL1_16_31547861	chr16	31547861
64980	NRL1_6_115981982	ENSG00000236326.1	7.51508	2.40332e-12	3.63066e-09	1.24262	ENSG00000236326	ENSG00000236326	116244187	116244728	novel transcript		ENST00000457319			6	q22.1	NRL1_6_115981982	chr6	115981982
159793	NRL1_1_41037053	ENSG00000284677.1	4.68676	5.38677e-06	0.00256344	1.23813	ENSG00000284677	ENSG00000284677	40436199	40450039	novel transcript		ENST00000642138			1	p34.2	NRL1_1_41037053	chr1	41037053
186256	NRL1_4_53478400	ENSG00000250147.1	7.37985	5.28074e-12	7.48663e-09	1.22948	ENSG00000250147	ENSG00000250147	54086926	54087783	mortality factor 4 like 2 pseudogene 1 [Source:HGNC Symbol;Acc:HGNC:20403]	MORF4L2P1	ENST00000503761	MORF4L2P1-201	MORF4L2P1	4	q12	NRL1_4_53478400	chr4	53478400
42709	NRL1_11_50544189	ENSG00000254518.1	6.35268	1.61537e-09	1.69159e-06	1.21875	ENSG00000254518	ENSG00000254518	50298579	50304656	long intergenic non-protein coding RNA 2750 [Source:HGNC Symbol;Acc:HGNC:54269]	LINC02750	ENST00000525654	LINC02750-201	LINC02750	11	p11.12	NRL1_11_50544189	chr11	50544189
98741	NRL1_5_116290767	ENSG00000222598.1	18.3061	2.64175e-43	2.21311e-39	1.21714	ENSG00000222598	ENSG00000222598	115774319	115774502	RNA, U2 small nuclear 49, pseudogene [Source:HGNC Symbol;Acc:HGNC:48542]	RNU2-49P	ENST00000410666	RNU2-49P-201	RNU2-49P	5	q22.3	NRL1_5_116290767	chr5	116290767
225650	RL1_4_151419572	ENSG00000270265.1	6.48848	7.79466e-10	8.45051e-07	1.21054	ENSG00000270265	ENSG00000270265	151333775	151353224	novel transcript		ENST00000603264			4	q31.3	RL1_4_151419572	chr4	151419572
245843	NRL1_11_13922591	ENSG00000254583.1	4.65384	6.21612e-06	0.00287921	1.18579	ENSG00000254583	ENSG00000254583	13478333	13479037	tripartite motif-containing 4 (TRIM4) pseudogene		ENST00000526860			11	p15.3	NRL1_11_13922591	chr11	13922591
74982	NRL1_1_79805130	ENSG00000234108.1	19.6297	5.27964e-47	4.86529e-43	1.17794	ENSG00000234108	ENSG00000234108	80495903	80496233	COX6A1 pseudogene 1 [Source:HGNC Symbol;Acc:HGNC:2278]	COX6A1P1	ENST00000447525	COX6A1P1-201	COX6A1P1	1	p31.1	NRL1_1_79805130	chr1	79805130
121208	RL1_1_218009162	ENSG00000286775.1	4.96356	1.57079e-06	0.000910386	1.15103	ENSG00000286775	ENSG00000286775	218046943	218049221	novel transcript		ENST00000664236			1	q41	RL1_1_218009162	chr1	218009162
31450	NRL1_16_36339688	ENSG00000261782.1	3.71632e+08	0	2.27828e-304	1.11243	ENSG00000261782	ENSG00000261782	35879036	35879498	WD repeat domain phosphoinositide-interacting protein 2 (WIPI2) pseudogene		ENST00000564203			16	p11.1	NRL1_16_36339688	chr16	36339688
31260	NRL1_16_36339688	ENSG00000282946.1	14.3836	6.30222e-32	4.4674e-28	1.10161	ENSG00000282946	ENSG00000282946	35528367	35529318	double homeobox 4 (DUX4) pseudogene		ENST00000565840			16	p11.1	NRL1_16_36339688	chr16	36339688
269424	NRL1_1_165562692	ENSG00000201987.1	17.4773	6.01946e-41	4.62255e-37	1.0694	ENSG00000201987	ENSG00000201987	164854231	164854332	Y RNA [Source:RFAM;Acc:RF00019]	Y_RNA	ENST00000365117	Y_RNA.315-201		1	q23.3	NRL1_1_165562692	chr1	165562692
4675	NRL1_21_18688708	ENSG00000244676.5	5.13322	7.20353e-07	0.000445517	1.05694	ENSG00000244676	ENSG00000244676	17793488	17810845	novel transcript, antisense to C21orf91		ENST00000428689			21	q21.1	NRL1_21_18688708	chr21	18688708
41895	NRL1_11_29162899	ENSG00000254526.1	9.69245	3.30562e-18	8.23295e-15	1.04728	ENSG00000254526	ENSG00000254526	29159956	29266734	novel transcript		ENST00000530960			11	p14.1	NRL1_11_29162899	chr11	29162899
41895.1	NRL1_11_30158916	ENSG00000254526.1	9.69245	3.30562e-18	8.23295e-15	1.04728	ENSG00000254526	ENSG00000254526	29159956	29266734	novel transcript		ENST00000530960			11	p14.1	NRL1_11_30158916	chr11	30158916
214038	NRL1_4_69083466	ENSG00000248639.2	4.54418	9.96446e-06	0.00418071	1.04397	ENSG00000248639	ENSG00000248639	68293127	68294364	UDP glucuronos...yltransferase 2 family, polypeptide B4 (UGT2B4) pseudogene		ENST00000504752			4	q13.2	NRL1_4_69083466	chr4	69083466
128946	NRL1_6_31470490	ENSG00000223335.1	8.81227	9.10653e-16	1.90724e-12	1.01484	ENSG00000223335	ENSG00000223335	32352877	32352983	RNA, U6 small nuclear 603, pseudogene [Source:HGNC Symbol;Acc:HGNC:47566]	RNU6-603P	ENST00000411403	RNU6-603P-201	RNU6-603P	6	p21.32	NRL1_6_31470490	chr6	31470490
44261	NRL1_13_18484197	ENSG00000230931.2	4.85683	2.54118e-06	0.00140224	0.99787	ENSG00000230931	ENSG00000230931	18724415	18724904	GXYLT1 pseudogene 1 [Source:HGNC Symbol;Acc:HGNC:39676]	GXYLT1P1	ENST00000446657	GXYLT1P1-201	GXYLT1P1	13	q11	NRL1_13_18484197	chr13	18484197
272395	NRL1_1_876902	ENSG00000268663.1	1.78526e+08	0	2.27828e-304	0.971014	ENSG00000268663	ENSG00000268663	674842	675265	WBP1L pseudogene 6 [Source:HGNC Symbol;Acc:HGNC:43956]	WBP1LP6	ENST00000438434	WBP1LP6-201	WBP1LP6	1	p36.33	NRL1_1_876902	chr1	876902
2630	NRL1_13_18484197	ENSG00000215604.3	4.82412	2.94063e-06	0.00157549	0.96921	ENSG00000215604	ENSG00000215604	18467172	18485448	zinc finger protein 962, pseudogene [Source:HGNC Symbol;Acc:HGNC:39250]	ZNF962P	ENST00000443465	ZNF962P-201	ZNF962P	13	q11	NRL1_13_18484197	chr13	18484197
268811	NRL1_1_173375544	ENSG00000229785.1	7.01726	4.20121e-11	5.45281e-08	0.967701	ENSG00000229785	ENSG00000229785	172748560	172749502	SLC25A38 pseudogene 1 [Source:HGNC Symbol;Acc:HGNC:43858]	SLC25A38P1	ENST00000458247	SLC25A38P1-201	SLC25A38P1	1	q24.3	NRL1_1_173375544	chr1	173375544
130947	NRL1_2_24201633	ENSG00000243847.3	12.9544	1.06985e-27	4.69471e-24	0.96387	ENSG00000243847	ENSG00000243847	23996795	23997085	RNA, 7SL, cytoplasmic 610, pseudogene [Source:HGNC Symbol;Acc:HGNC:46626]	RN7SL610P	ENST00000463845	RN7SL610P-201	RN7SL610P	2	p23.3	NRL1_2_24201633	chr2	24201633
102794	NRL1_6_31470490	ENSG00000219797.2	6.05919	7.55705e-09	6.82743e-06	0.944291	ENSG00000219797	ENSG00000219797	31519480	31520291	peptidylprolyl isomerase A pseudogene 9 [Source:HGNC Symbol;Acc:HGNC:9272]	PPIAP9	ENST00000403866	PPIAP9-201	PPIAP9	6	p21.33	NRL1_6_31470490	chr6	31470490
10460	NRL1_18_69865446	ENSG00000264236.1	4.8318	2.84169e-06	0.00153139	0.942221	ENSG00000264236	ENSG00000264236	68992718	68993375	aminoacylase 1 (ACY1) pseudogene		ENST00000584419			18	q22.1	NRL1_18_69865446	chr18	69865446
225175	NRL1_1_152965447	ENSG00000172155.10	4.55154e+08	0	2.27828e-304	0.928028	ENSG00000172155	ENSG00000172155	152796721	152798181	late cornified envelope 1D [Source:HGNC Symbol;Acc:HGNC:29465]	LCE1D	ENST00000326233	LCE1D-201	LCE1D	1	q21.3	NRL1_1_152965447	chr1	152965447
102331	NRL1_3_153373308	ENSG00000241671.1	6.62411	3.73116e-10	4.14258e-07	0.906457	ENSG00000241671	ENSG00000241671	153129074	153129640	KIAA1328 pseudogene 1 [Source:HGNC Symbol;Acc:HGNC:56561]	KIAA1328P1	ENST00000477323	KIAA1328P1-201	KIAA1328P1	3	q25.2	NRL1_3_153373308	chr3	153373308
148819	NRL1_10_14268842	ENSG00000234091.1	6.80209	1.4004e-10	1.67597e-07	0.901182	ENSG00000234091	ENSG00000234091	13729383	13756200	FRMD4A antisense RNA 1 [Source:HGNC Symbol;Acc:HGNC:56672]	FRMD4A-AS1	ENST00000449462	FRMD4A-AS1-201	FRMD4A-AS1	10	p13	NRL1_10_14268842	chr10	14268842
96799	RL1_X_135027488	ENSG00000236491.1	5.55438	9.63806e-08	7.52684e-05	0.878392	ENSG00000236491	ENSG00000236491	135180255	135194679	novel pseudogene		ENST00000441416			X	q26.3	RL1_X_135027488	chrX	135027488
95514	NRL1_5_157603740	ENSG00000254350.1	6.9998	4.6359e-11	5.93344e-08	0.862569	ENSG00000254350	ENSG00000254350	158424585	158452758	novel transcript		ENST00000517595			5	q33.3	NRL1_5_157603740	chr5	157603740
204546	NRL1_8_8617416	ENSG00000270966.1	9.76004	2.13181e-18	5.77795e-15	0.849506	ENSG00000270966	ENSG00000270966	8933721	8934006	mitochondrial ribosomal protein S18C (MRPS18C) pseudogene		ENST00000603391			8	p23.1	NRL1_8_8617416	chr8	8617416
242933	NRL1_17_15791032	ENSG00000223878.1	4.59992	7.84756e-06	0.00346013	0.789911	ENSG00000223878	ENSG00000223878	15506866	15507354	peptidylprolyl isomerase A pseudogene 53 [Source:HGNC Symbol;Acc:HGNC:53677]	PPIAP53	ENST00000452091	PPIAP53-201	PPIAP53	17	p12	NRL1_17_15791032	chr17	15791032
204493	NRL1_8_8617416	ENSG00000253343.1	6.30795	2.0494e-09	2.07534e-06	0.786289	ENSG00000253343	ENSG00000253343	8555738	8560965	novel transcript		ENST00000524008			8	p23.1	NRL1_8_8617416	chr8	8617416
43193	NRL1_3_26723108	ENSG00000230465.1	7.94736	1.85277e-13	3.1043e-10	0.779371	ENSG00000230465	ENSG00000230465	26346681	26347638	VENT homeobox pseudogene 4 [Source:HGNC Symbol;Acc:HGNC:30903]	VENTXP4	ENST00000449029	VENTXP4-201	VENTXP4	3	p24.1	NRL1_3_26723108	chr3	26723108
139235	NRL1_11_7414671	ENSG00000255420.2	5.13663	7.09038e-07	0.000443612	0.777278	ENSG00000255420	ENSG00000255420	8011278	8016520	cancer susceptibility 23 [Source:HGNC Symbol;Acc:HGNC:50865]	CASC23	ENST00000534076	CASC23-201	CASC23	11	p15.4	NRL1_11_7414671	chr11	7414671
97608	NRL1_12_114306307	ENSG00000257603.1	4.07103e+08	0	2.27828e-304	0.776759	ENSG00000257603	ENSG00000257603	114077133	114079902	novel transcript		ENST00000552413			12	q24.21	NRL1_12_114306307	chr12	114306307
145054	NRL1_2_231618029	ENSG00000172799.5	5.26702	3.84646e-07	0.000262562	0.750221	ENSG00000172799	ENSG00000172799	231433923	231434426	zinc finger and BTB domain containing 8 opposite strand pseudogene 2 [Source:HGNC Symbol;Acc:HGNC:30326]	ZBTB8OSP2	ENST00000423890	ZBTB8OSP2-201	ZBTB8OSP2	2	q37.1	NRL1_2_231618029	chr2	231618029
190946	NRL1_14_18376099	ENSG00000277252.1	4.67468	5.67773e-06	0.00268315	0.726265	ENSG00000277252	ENSG00000277252	19220796	19220912	TBC1 domain family, member 26 (TBC1D26) pseudogene		ENST00000611025			14	q11.2	NRL1_14_18376099	chr14	18376099
66641	NRL1_18_14890033	ENSG00000265737.1	4.58892	8.22756e-06	0.0035933	0.722414	ENSG00000265737	ENSG00000265737	14816151	14825249	novel transcript, antisense to ANKRD30B		ENST00000581117			18	p11.21	NRL1_18_14890033	chr18	14890033
53326	NRL1_5_117673841	ENSG00000249551.1	5.59782	7.78545e-08	6.23865e-05	0.684025	ENSG00000249551	ENSG00000249551	118575575	118581324	long intergenic non-protein coding RNA 2216 [Source:HGNC Symbol;Acc:HGNC:53083]	LINC02216	ENST00000513366	LINC02216-201	LINC02216	5	q23.1	NRL1_5_117673841	chr5	117673841
197314	NRL1_7_34401111	ENSG00000233219.1	8.34716	1.634e-14	3.20374e-11	0.669693	ENSG00000233219	ENSG00000233219	33868501	33874231	novel transcript		ENST00000440074			7	p14.3	NRL1_7_34401111	chr7	34401111
215679	NRL1_2_149662450	ENSG00000230645.2	5.13559	7.1246e-07	0.000443612	0.642809	ENSG00000230645	ENSG00000230645	150169474	150356460	long intergenic non-protein coding RNA 1818 [Source:HGNC Symbol;Acc:HGNC:52623]	LINC01818	ENST00000659082	LINC01818-202	LINC01818	2	q23.3	NRL1_2_149662450	chr2	149662450
22782	NRL1_5_19180290	ENSG00000249557.2	10.292	6.55365e-20	2.01311e-16	0.627576	ENSG00000249557	ENSG00000249557	19233366	19234487	heat shock protein family D (Hsp60) member 1 pseudogene 15 [Source:HGNC Symbol;Acc:HGNC:35130]	HSPD1P15	ENST00000505573	HSPD1P15-201	HSPD1P15	5	p14.3	NRL1_5_19180290	chr5	19180290
70708	NRL1_8_79199831	ENSG00000252935.1	6.86354	9.95054e-11	1.20653e-07	0.616088	ENSG00000252935	ENSG00000252935	78398515	78398622	RNA, U6 small nuclear 1220, pseudogene [Source:HGNC Symbol;Acc:HGNC:48183]	RNU6-1220P	ENST00000517126	RNU6-1220P-201	RNU6-1220P	8	q21.13	NRL1_8_79199831	chr8	79199831
3610	NRL1_13_24202274	ENSG00000277040.1	6.09002	6.44008e-09	5.93467e-06	0.60071	ENSG00000277040	ENSG00000277040	24323021	24323457	cell cycle exit and neuronal differentiation 1 (CEND1) pseudogene		ENST00000621992			13	q12.12	NRL1_13_24202274	chr13	24202274
121213	NRL1_11_58217939	ENSG00000156575.2	5.38514	2.19056e-07	0.000157707	0.558191	ENSG00000156575	ENSG00000156575	57376769	57381150	proteoglycan 3, pro eosinophil major basic protein 2 [Source:HGNC Symbol;Acc:HGNC:9363]	PRG3	ENST00000287143	PRG3-201	PRG3	11	q12.1	NRL1_11_58217939	chr11	58217939
8031	NRL1_20_6125427	ENSG00000232271.1	4.98335	1.43559e-06	0.000859041	0.552754	ENSG00000232271	ENSG00000232271	7069614	7146656	novel transcript		ENST00000425900			20	p12.3	NRL1_20_6125427	chr20	6125427
168898	NRL1_4_43284122	ENSG00000250657.1	13.394	5.34178e-29	2.46128e-25	0.549162	ENSG00000250657	ENSG00000250657	43340875	43345600	novel transcript		ENST00000507388			4	p13	NRL1_4_43284122	chr4	43284122
18618	NRL1_5_3491715	ENSG00000248137.1	13.543	1.9337e-29	1.11372e-25	0.525329	ENSG00000248137	ENSG00000248137	2831021	2835139	novel transcript		ENST00000509745			5	p15.33	NRL1_5_3491715	chr5	3491715
27329	NRL1_5_25708556	ENSG00000248605.5	9.62187	5.22069e-18	1.23358e-14	0.520573	ENSG00000248605	ENSG00000248605	25404733	25445925	novel transcript		ENST00000511029			5	p14.1	NRL1_5_25708556	chr5	25708556
57755	NRL1_3_99056656	ENSG00000240827.1	5.06262	9.98601e-07	0.000609425	0.473049	ENSG00000240827	ENSG00000240827	98620065	98620618	ribosomal protein L19 pseudogene 7 [Source:HGNC Symbol;Acc:HGNC:36088]	RPL19P7	ENST00000465006	RPL19P7-201	RPL19P7	3	q12.1	NRL1_3_99056656	chr3	99056656
17448	NRL1_10_42464295	ENSG00000232109.1	7.62344	1.27247e-12	1.98746e-09	0.451663	ENSG00000232109	ENSG00000232109	42660728	42661776	vomeronasal 1 receptor 54 pseudogene [Source:HGNC Symbol;Acc:HGNC:37374]	VN1R54P	ENST00000435210	VN1R54P-201	VN1R54P	10	q11.21	NRL1_10_42464295	chr10	42464295
42302	NRL1_6_66948034	ENSG00000271111.1	5.36315	2.43424e-07	0.000173892	0.446032	ENSG00000271111	ENSG00000271111	67456346	67457250	SH3-domain binding protein 4 (SH3BP4) pseudogene		ENST00000605247			6	q12	NRL1_6_66948034	chr6	66948034
54663	NRL1_3_83564846	ENSG00000286567.1	4.97317	1.50364e-06	0.00088257	0.445398	ENSG00000286567	ENSG00000286567	83924157	83937031	novel transcript		ENST00000655435			3	p12.1	NRL1_3_83564846	chr3	83564846
56607	NRL1_19_24061225	ENSG00000270479.1	5.43292	1.7404e-07	0.000129339	0.392985	ENSG00000270479	ENSG00000270479	23123188	23124088	BCL2 interacting protein 3 pseudogene 37 [Source:HGNC Symbol;Acc:HGNC:49717]	BNIP3P37	ENST00000604107	BNIP3P37-201	BNIP3P37	19	p12	NRL1_19_24061225	chr19	24061225
136771	NRL1_6_32621790	ENSG00000250535.1	4.9655	1.55701e-06	0.000908114	0.389445	ENSG00000250535	ENSG00000250535	32013270	32013787	serine/threonine kinase 19B (pseudogene) [Source:HGNC Symbol;Acc:HGNC:21668]	STK19B	ENST00000512515	STK19B-204	STK19B	6	p21.33	NRL1_6_32621790	chr6	32621790
173150	NRL1_8_8617416	ENSG00000178287.18	13.4373	3.97717e-29	1.92897e-25	0.38838	ENSG00000178287	ENSG00000178287	7847876	7868867	sperm associated antigen 11A [Source:HGNC Symbol;Acc:HGNC:33342]	SPAG11A	ENST00000400125	SPAG11A-204	SPAG11A	8	p23.1	NRL1_8_8617416	chr8	8617416
204876	NRL1_8_8617416	ENSG00000253735.1	13.4373	3.97717e-29	1.92897e-25	0.38838	ENSG00000253735	ENSG00000253735	9351238	9358441	novel transcript		ENST00000521143			8	p23.1	NRL1_8_8617416	chr8	8617416
66608	NRL1_18_15406702	ENSG00000266693.1	13.4373	3.97717e-29	1.92897e-25	0.38838	ENSG00000266693	ENSG00000266693	14613137	14614184	olfactory receptor family 4 subfamily K member 8 pseudogene [Source:HGNC Symbol;Acc:HGNC:14787]	OR4K8P	ENST00000578842	OR4K8P-201	OR4K8P	18	p11.21	NRL1_18_15406702	chr18	15406702
166722	NRL1_1_116005410	ENSG00000226973.1	9.82096	1.43464e-18	4.00621e-15	0.388286	ENSG00000226973	ENSG00000226973	115471941	115476027	renin (REN) pseudogene		ENST00000457493			1	p13.2	NRL1_1_116005410	chr1	116005410
159090	NRL1_7_157542446	ENSG00000230033.1	4.66807	5.84358e-06	0.00274743	0.384696	ENSG00000230033	ENSG00000230033	156944721	156945645	novel transcript		ENST00000427073			7	q36.3	NRL1_7_157542446	chr7	157542446
57825	NRL1_X_72092770	ENSG00000224617.1	8.19009	4.26856e-14	8.19492e-11	0.359704	ENSG00000224617	ENSG00000224617	71789386	71789636	NADH dehydrogenase (ubiquinone) 1 alpha subcomplex, 4, 9kDa (NDUFA4) pseudogene		ENST00000427368			X	q13.1	NRL1_X_72092770	chrX	72092770
27670	NRL1_4_67594503	ENSG00000270292.1	4.59451	8.03216e-06	0.00352467	0.347684	ENSG00000270292	ENSG00000270292	67725183	67726395	tubulin, alpha 4a (TUBA4A) pseudogene		ENST00000603790			4	q13.2	NRL1_4_67594503	chr4	67594503
26009	NRL1_13_64158297	ENSG00000237378.3	5.39493	2.08999e-07	0.000151651	0.340572	ENSG00000237378	ENSG00000237378	63746741	63751080	novel keratin-associated protein		ENST00000611641			13	q21.31	NRL1_13_64158297	chr13	64158297
28003	NRL1_4_27849391	ENSG00000250927.1	7.05581	3.3788e-11	4.51251e-08	0.336463	ENSG00000250927	ENSG00000250927	28823244	28824211	mesoderm specific transcript pseudogene 3 [Source:HGNC Symbol;Acc:HGNC:38553]	MESTP3	ENST00000503460	MESTP3-201	MESTP3	4	p15.1	NRL1_4_27849391	chr4	27849391
273004	NRL1_2_45774942	ENSG00000277809.1	9.62187	5.22069e-18	1.23358e-14	0.323882	ENSG00000277809	ENSG00000277809	44935585	44935908			ENST00000615706			2	p21	NRL1_2_45774942	chr2	45774942
141577	NRL1_2_231618029	ENSG00000163286.9	4.64334	6.50569e-06	0.00296788	0.297881	ENSG00000163286	ENSG00000163286	232406844	232410714	alkaline phosphatase, germ cell [Source:HGNC Symbol;Acc:HGNC:441]	ALPG	ENST00000295453	ALPG-201	ALPG	2	q37.1	NRL1_2_231618029	chr2	231618029
30373	NRL1_21_30889010	ENSG00000231068.1	5.39493	2.08999e-07	0.000151651	0.292048	ENSG00000231068	ENSG00000231068	30718525	30718777	keratin associated protein 21-3 [Source:HGNC Symbol;Acc:HGNC:34216]	KRTAP21-3	ENST00000444335	KRTAP21-3-201	KRTAP21-3	21	q22.11	NRL1_21_30889010	chr21	30889010
30147	NRL1_20_17389152	ENSG00000237259.1	4.90714	2.02749e-06	0.00115332	0.279102	ENSG00000237259	ENSG00000237259	18313765	18315111	ZNF133 antisense RNA 1 [Source:HGNC Symbol;Acc:HGNC:40618]	ZNF133-AS1	ENST00000436848	ZNF133-AS1-201	ZNF133-AS1	20	p11.23	NRL1_20_17389152	chr20	17389152
180900	NRL1_4_144542979	ENSG00000222594.1	5.88914	1.80981e-08	1.55867e-05	0.256382	ENSG00000222594	ENSG00000222594	145035132	145035436	RN7SK pseudogene 235 [Source:HGNC Symbol;Acc:HGNC:45959]	RN7SKP235	ENST00000410662	RN7SKP235-201	RN7SKP235	4	q31.21	NRL1_4_144542979	chr4	144542979
36269	NRL1_6_76670221	ENSG00000285401.1	4.94454	1.71231e-06	0.000986207	0.255036	ENSG00000285401	ENSG00000285401	75744275	75744840	novel oocyte-secreted protein family member pseudogene		ENST00000646843			6	q14.1	NRL1_6_76670221	chr6	76670221
172611	NRL1_10_125295077	ENSG00000226899.1	4.70817	4.9056e-06	0.00241844	0.253193	ENSG00000226899	ENSG00000226899	124945204	124946432	novel transcript		ENST00000449984			10	q26.13	NRL1_10_125295077	chr10	125295077
26357	NRL1_5_25708556	ENSG00000279671.1	9.50896	1.08226e-17	2.4325e-14	0.241069	ENSG00000279671	ENSG00000279671	25349841	25350073	TEC		ENST00000623006			5	p14.1	NRL1_5_25708556	chr5	25708556
50059	NRL1_10_118423964	ENSG00000258114.1	5.74441	3.75853e-08	3.207e-05	0.23249	ENSG00000258114	ENSG00000258114	117425194	117490419	novel transcript		ENST00000549104			10	q26.11	NRL1_10_118423964	chr10	118423964
201690	NRL1_11_54548361	ENSG00000181961.5	4.65653	6.144e-06	0.00287402	0.226355	ENSG00000181961	ENSG00000181961	55343201	55344187	olfactory receptor family 4 subfamily A member 16 [Source:HGNC Symbol;Acc:HGNC:15153]	OR4A16	ENST00000314721	OR4A16-201	OR4A16	11	q11	NRL1_11_54548361	chr11	54548361
3846	NRL1_18_1539416	ENSG00000266251.1	6.69705	2.50154e-10	2.84594e-07	0.155158	ENSG00000266251	ENSG00000266251	1176790	1177012	cytochrome c oxidase subunit 6C pseudogene 3 [Source:HGNC Symbol;Acc:HGNC:31721]	COX6CP3	ENST00000580869	COX6CP3-201	COX6CP3	18	p11.32	NRL1_18_1539416	chr18	1539416
4581	NRL1_13_57982411	ENSG00000204919.1	7.40707	4.50955e-12	6.59626e-09	0.148115	ENSG00000204919	ENSG00000204919	57140918	57143939	proline rich 20A [Source:HGNC Symbol;Acc:HGNC:24754]	PRR20A	ENST00000377931	PRR20A-201	PRR20A	13	q21.1	NRL1_13_57982411	chr13	57982411
25895	NRL1_13_63115063	ENSG00000227611.1	4.65059	6.30448e-06	0.0028904	0.138337	ENSG00000227611	ENSG00000227611	62321305	62322398	long intergenic non-protein coding RNA 1074 [Source:HGNC Symbol;Acc:HGNC:49117]	LINC01074	ENST00000422527	LINC01074-201	LINC01074	13	q21.31	NRL1_13_63115063	chr13	63115063
143266	NRL1_6_29786371	ENSG00000277881.1	4.85026	2.617e-06	0.00142699	0.0973336	ENSG00000277881	ENSG00000277881	29450210	29450558	YTH domain family, member 1 (YTHDF1) pseudogene		ENST00000618350			6	p22.1	NRL1_6_29786371	chr6	29786371
88598	NRL1_3_166374446	ENSG00000244321.1	5.39493	2.08999e-07	0.000151651	0.0590609	ENSG00000244321	ENSG00000244321	166569693	166570763	long intergenic non-protein coding RNA 1326 [Source:HGNC Symbol;Acc:HGNC:50532]	LINC01326	ENST00000495159	LINC01326-201	LINC01326	3	q26.1	NRL1_3_166374446	chr3	166374446
110594	RL1_X_49966619	ENSG00000224902.5	-4.77404	3.67192e-06	0.0018592	-0.0420374	ENSG00000224902	ENSG00000224902	49579949	49587301	G antigen 12H [Source:HGNC Symbol;Acc:HGNC:31908]	GAGE12H	ENST00000381722	GAGE12H-201	GAGE12H	X	p11.23	RL1_X_49966619	chrX	49966619
16074	RL1_X_49966619	ENSG00000181977.3	-5.32618	2.90435e-07	0.000202395	-0.0846074	ENSG00000181977	ENSG00000181977	50156159	50156371	peptide YY 3 (pseudogene) [Source:HGNC Symbol;Acc:HGNC:31855]	PYY3	ENST00000419078	PYY3-201	PYY3	X	p11.22	RL1_X_49966619	chrX	49966619
182625	RL1_16_68583455	ENSG00000200164.1	-5.62373	6.85127e-08	5.53823e-05	-0.223139	ENSG00000200164	ENSG00000200164	69191123	69191223	Y RNA [Source:RFAM;Acc:RF00019]	Y_RNA	ENST00000363294	Y_RNA.117-201		16	q22.1	RL1_16_68583455	chr16	68583455
163546	RL1_11_61084376	ENSG00000256220.1	-4.61549	7.33803e-06	0.00328259	-0.227849	ENSG00000256220	ENSG00000256220	61227168	61248533	novel transcript		ENST00000537594			11	q12.2	RL1_11_61084376	chr11	61084376
227029	RL1_7_30439232	ENSG00000227017.1	-5.52306	1.12339e-07	8.55561e-05	-0.428383	ENSG00000227017	ENSG00000227017	30176387	30179014	novel transcript		ENST00000430537			7	p14.3	RL1_7_30439232	chr7	30439232
12461	RL1_18_50343953	ENSG00000264464.1	-6.06382	7.37818e-09	6.73183e-06	-0.446886	ENSG00000264464	ENSG00000264464	49499390	49501860	long intergenic non-protein coding RNA 2837 [Source:HGNC Symbol;Acc:HGNC:54371]	LINC02837	ENST00000582983	LINC02837-201	LINC02837	18	q21.1	RL1_18_50343953	chr18	50343953
116175	RL1_12_97717934	ENSG00000273570.1	-4.61831	7.24954e-06	0.00325883	-1.09355	ENSG00000273570	ENSG00000273570	97495932	97496057			ENST00000618704			12	q23.1	RL1_12_97717934	chr12	97717934
121208	RL1_1_218072286	ENSG00000286775.1	-5.68292	5.10882e-08	4.27989e-05	-1.10655	ENSG00000286775	ENSG00000286775	218046943	218049221	novel transcript		ENST00000664236			1	q41	RL1_1_218072286	chr1	218072286
180975	RL1_19_54580193	ENSG00000283567.2	-6.10536	5.94597e-09	5.53467e-06	-1.32652	ENSG00000283567	ENSG00000283567	55463001	55464751	chromosome 19 open reading frame 85 [Source:HGNC Symbol;Acc:HGNC:53653]	C19orf85	ENST00000635964	C19orf85-201	C19orf85	19	q13.42	RL1_19_54580193	chr19	54580193
32656	RL1_X_145974662	ENSG00000226388.1	-6.92394	7.09998e-11	8.72369e-08	-1.52272	ENSG00000226388	ENSG00000226388	146553728	146555765	elongation factor for RNA polymerase II 2 pseudogene 4 [Source:HGNC Symbol;Acc:HGNC:39346]	ELL2P4	ENST00000446870	ELL2P4-201	ELL2P4	X	q27.3	RL1_X_145974662	chrX	145974662
60158	RL1_11_94340707	ENSG00000181333.12	-4.60938	7.53404e-06	0.00335399	-1.93505	ENSG00000181333	ENSG00000181333	94021354	94114208	hephaestin like 1 [Source:HGNC Symbol;Acc:HGNC:30477]	HEPHL1	ENST00000315765	HEPHL1-201	HEPHL1	11	q21	RL1_11_94340707	chr11	94340707
3655	NRL1_18_15095263	ENSG00000264880.1	-6.14173	4.91891e-09	4.67306e-06	-2.03984	ENSG00000264880	ENSG00000264880	15159724	15164467	novel transcript		ENST00000581690			18	p11.21	NRL1_18_15095263	chr18	15095263
3893	NRL1_18_15095263	ENSG00000287723.1	-4.58686	8.30048e-06	0.00360805	-2.63625	ENSG00000287723	ENSG00000287723	15165338	15172007	novel transcript		ENST00000657254			18	p11.21	NRL1_18_15095263	chr18	15095263
104495	RL1_19_54580193	ENSG00000231274.5	-6.73115	2.07323e-10	2.41838e-07	-2.75004	ENSG00000231274	ENSG00000231274	55540656	55545543	SH3 domain binding kinase family member 3 [Source:HGNC Symbol;Acc:HGNC:44121]	SBK3	ENST00000612221	SBK3-202	SBK3	19	q13.42	RL1_19_54580193	chr19	54580193
100057	NRL1_18_15095263	ENSG00000265015.1	-6.04816	8.00125e-09	7.15856e-06	-4.53818	ENSG00000265015	ENSG00000265015	15197539	15197775	kinase suppressor of ras 1 pseudogene		ENST00000581653			18	p11.21	NRL1_18_15095263	chr18	15095263
180048	RL1_5_156061931	ENSG00000145850.9	-4.87383	2.35495e-06	0.00132325	-4.56106	ENSG00000145850	ENSG00000145850	156919292	156963226	T cell immunoglobulin and mucin domain containing 4 [Source:HGNC Symbol;Acc:HGNC:25132]	TIMD4	ENST00000274532	TIMD4-201	TIMD4	5	q33.3	RL1_5_156061931	chr5	156061931
44029	RL1_8_70671337	ENSG00000254031.6	-7.99195	1.41691e-13	2.41799e-10	-4.63314	ENSG00000254031	ENSG00000254031	71155454	71204223	novel transcript		ENST00000521685			8	q13.3	RL1_8_70671337	chr8	70671337
38713	RL1_8_70671337	ENSG00000285579.1	-9.90663	8.2088e-19	2.44019e-15	-5.8835	ENSG00000285579	ENSG00000285579	70669369	71228629	novel transcript		ENST00000647843			8	q13.3	RL1_8_70671337	chr8	70671337
219934	RL1_16_34218624	ENSG00000260781.1	-5.62787	6.71253e-08	5.4741e-05	-9.60631	ENSG00000260781	ENSG00000260781	33907419	33937024	Rho GTPase activating protein 23 pseudogene 1 [Source:HGNC Symbol;Acc:HGNC:45039]	ARHGAP23P1	ENST00000562773	ARHGAP23P1-201	ARHGAP23P1	16	p11.2	RL1_16_34218624	chr16	34218624
240184	RL1_3_41776585	ENSG00000168038.11	-5.17988	5.79514e-07	0.00037345	-48.4795	ENSG00000168038	ENSG00000168038	41246599	41962130	unc-51 like kinase 4 [Source:HGNC Symbol;Acc:HGNC:15784]	ULK4	ENST00000489118	ULK4-211	ULK4	3	p22.1	RL1_3_41776585	chr3	41776585
4893	NRL1_18_15095263	ENSG00000286293.1	-4.7159	4.74236e-06	0.00236226	-55.4954	ENSG00000286293	ENSG00000286293	15184016	15189760	novel transcript		ENST00000667754			18	p11.21	NRL1_18_15095263	chr18	15095263
109443	RL1_7_150598294	ENSG00000213203.3	-4.80104	3.25817e-06	0.00169631	-94.8567	ENSG00000213203	ENSG00000213203	150716606	150724284	GTPase, IMAP family member 1 [Source:HGNC Symbol;Acc:HGNC:23237]	GIMAP1	ENST00000464461	GIMAP1-202	GIMAP1	7	q36.1	RL1_7_150598294	chr7	150598294
237335	RL1_7_150598294	ENSG00000181444.13	-4.55236	9.62266e-06	0.00406765	-111.339	ENSG00000181444	ENSG00000181444	149764182	149773588	zinc finger protein 467 [Source:HGNC Symbol;Acc:HGNC:23154]	ZNF467	ENST00000484747	ZNF467-202	ZNF467	7	q36.1	RL1_7_150598294	chr7	150598294
121493	RL1_7_150598294	ENSG00000106538.10	-4.79042	3.41532e-06	0.00175826	-146.78	ENSG00000106538	ENSG00000106538	150338317	150341662	retinoic acid receptor responder 2 [Source:HGNC Symbol;Acc:HGNC:9868]	RARRES2	ENST00000478771	RARRES2-204	RARRES2	7	q36.1	RL1_7_150598294	chr7	150598294
