# Supplementary material for: Retrotransposition-competent L1s are increased in the genomes of individuals with amyotrophic lateral sclerosis
Source: Exp Biol Med (Maywood). 2025 Jun 3;250:10575. doi: 10.3389/ebm.2025.10575 (PMC12172249; doi:10.3389/ebm.2025.10575)
Supplement: Supplementary file 4 [file Table1.xlsx]

## Sheet: Sheet1
chr	start	L1 ID	unadj p value	adj p value	Minor allele (p=present, A=absent)	Odds ratio	L95	U95
20	43323466	NRL1_20_43323466	0.003273	1	P	0.7623	0.6361	0.9134
13	90973977	NRL1_13_90973977	0.007163	1	P	0.7206	0.5675	0.915
20	29125080	NRL1_20_29125080	0.01084	1	P	0.4551	0.2483	0.8339
7	17055090	NRL1_7_17055090	0.01109	1	P	0.7745	0.6359	0.9433
10	89957889	NRL1_10_89957889	0.01313	1	P	1.538	1.094	2.16
12	24715783	NRL1_12_24715783	0.01613	1	P	0.6221	0.4226	0.9158
3	151970313	NRL1_3_151970313	0.01618	1	P	2.132	1.15	3.951
3	33511716	RL1_3_33511716	0.01725	1	A	1.269	1.043	1.545
11	43335405	NRL1_11_43335405	0.01761	1	P	1.447	1.066	1.963
11	95436219	RL1_11_95436219	0.01829	1	A	0.7927	0.6536	0.9614
14	29258845	RL1_14_29258845	0.01873	1	P	1.239	1.036	1.481
4	103293529	NRL1_4_103293529	0.02176	1	P	0.7659	0.6099	0.9619
18	52571387	NRL1_18_52571387	0.02184	1	P	1.469	1.057	2.041
9	10136559	RL1_9_10136559	0.02188	1	A	1.322	1.041	1.679
20	55859568	RL1_20_55859568	0.02454	1	P	1.225	1.026	1.462
4	124022414	RL1_4_124022414	0.02472	1	A	0.8091	0.6725	0.9734
7	113149568	NRL1_7_113149568	0.02868	1	P	1.59	1.049	2.409
11	93136640	RL1_11_93136640	0.02907	1	P	1.244	1.023	1.513
12	42863182	NRL1_12_42863182	0.02929	1	A	1.437	1.037	1.99
12	97717934	RL1_12_97717934	0.03216	1	A	1.873	1.055	3.325
3	173031344	NRL1_3_173031344	0.03494	1	P	0.527	0.2906	0.9557
3	22050870	RL1_3_22050870	0.035	1	P	0.8273	0.6936	0.9867
6	51874780	RL1_6_51874780	0.03863	1	A	1.228	1.011	1.492
1	192039549	NRL1_1_192039549	0.041	1	P	0.5659	0.3278	0.977
16	16840523	RL1_16_16840523	0.04789	1	P	1.196	1.002	1.427
2	34572563	RL1_2_34572563	0.05084	1	A	1.983	0.9975	3.941
23	124981875	RL1_X_124981875	0.05856	1	A	0.7783	0.6003	1.009
6	19764895	RL1_6_19764895	0.06776	1	A	1.182	0.9879	1.413
14	33670931	NRL1_14_33670931	0.06895	1	P	1.632	0.9627	2.768
5	23070169	NRL1_5_23070169	0.07277	1	P	0.6306	0.3811	1.044
2	146263358	NRL1_2_146263358	0.07735	1	A	1.356	0.9672	1.9
5	155906898	NRL1_5_155906898	0.0798	1	P	1.339	0.9659	1.857
14	27832055	NRL1_14_27832055	0.0822	1	A	0.8359	0.683	1.023
23	16409574	RL1_X_16409574	0.08289	1	P	3.505	0.8493	14.47
6	142128973	NRL1_6_142128973	0.0851	1	P	1.173	0.9782	1.407
5	13416496	RL1_5_13416496	0.08547	1	A	1.24	0.9704	1.586
21	32361536	NRL1_21_32361536	0.08604	1	P	0.691	0.4531	1.054
10	5245355	RL1_10_5245355	0.0866	1	A	1.217	0.9722	1.523
6	133020696	RL1_6_133020696	0.08743	1	P	1.184	0.9755	1.438
6	128998386	RL1_6_128998386	0.08762	1	A	0.8437	0.6942	1.025
2	118606192	NRL1_2_118606192	0.0902	1	P	0.6371	0.3782	1.073
2	142027737	NRL1_2_142027737	0.09081	1	P	2.402	0.87	6.631
6	147874672	NRL1_6_147874672	0.09152	1	P	0.8576	0.7174	1.025
5	57983787	NRL1_5_57983787	0.09197	1	P	1.429	0.9435	2.164
9	101681698	RL1_9_101681698	0.09527	1	P	1.534	0.9279	2.536
6	117074337	NRL1_6_117074337	0.09604	1	P	0.5683	0.2921	1.106
8	25069030	NRL1_8_25069030	0.09799	1	P	0.8366	0.6772	1.033
15	97656751	NRL1_15_97656751	0.09815	1	P	0.7534	0.5386	1.054
15	33739651	NRL1_15_33739651	0.1032	1	P	1.25	0.9558	1.634
5	109259389	RL1_5_109259389	0.1048	1	A	1.161	0.9694	1.391
5	152076871	RL1_5_152076871	0.1055	1	P	0.8318	0.6655	1.04
14	30056052	NRL1_14_30056052	0.1075	1	P	0.7686	0.5578	1.059
7	96846592	RL1_7_96846592	0.1092	1	P	1.802	0.8766	3.706
7	143121571	NRL1_7_143121571	0.1158	1	P	1.41	0.9188	2.164
19	51672676	RL1_19_51672676	0.1201	1	P	1.253	0.9429	1.664
4	18161066	NRL1_4_18161066	0.1258	1	A	0.8722	0.7321	1.039
4	164310587	NRL1_4_164310587	0.1304	1	P	0.7649	0.5405	1.083
8	76425146	RL1_8_76425146	0.1321	1	P	0.868	0.722	1.044
14	59055708	NRL1_14_59055708	0.1363	1	P	0.7666	0.5403	1.088
7	88461984	RL1_7_88461984	0.1367	1	P	1.307	0.9188	1.858
7	12685535	NRL1_7_12685535	0.14	1	P	0.7675	0.5401	1.091
6	19792898	NRL1_6_19792898	0.1413	1	P	1.861	0.8133	4.26
15	61036775	NRL1_15_61036775	0.1425	1	P	1.293	0.9171	1.824
10	17849136	NRL1_10_17849136	0.1468	1	P	1.712	0.8282	3.537
20	7116147	RL1_20_7116147	0.1485	1	A	0.8689	0.7181	1.051
20	61397397	NRL1_20_61397397	0.1503	1	P	1.416	0.8815	2.276
16	60876132	RL1_16_60876132	0.151	1	A	0.8525	0.6857	1.06
2	22968144	NRL1_2_22968144	0.1526	1	A	0.8771	0.7329	1.05
23	135027488	RL1_X_135027488	0.1526	1	A	0.8608	0.701	1.057
8	131712291	NRL1_8_131712291	0.1566	1	P	0.7196	0.4564	1.135
5	58384175	RL1_5_58384175	0.1582	1	P	1.328	0.8954	1.971
5	1968300	RL1_5_1968300	0.1603	1	P	1.174	0.9384	1.469
6	159547186	RL1_6_159547186	0.1604	1	A	0.814	0.6107	1.085
4	82008161	RL1_4_82008161	0.161	1	A	0.8742	0.7244	1.055
4	79966909	RL1_4_79966909	0.1643	1	P	1.161	0.9406	1.434
5	24207721	NRL1_5_24207721	0.165	1	P	0.7411	0.4854	1.131
10	29423216	RL1_10_29423216	0.1655	1	A	0.8768	0.7281	1.056
6	147842451	NRL1_6_147842451	0.167	1	P	1.179	0.9334	1.49
4	157986137	NRL1_4_157986137	0.1674	1	P	1.159	0.9401	1.428
9	32463889	NRL1_9_32463889	0.169	1	A	0.8773	0.7279	1.057
8	18597111	RL1_8_18597111	0.1697	1	P	0.8216	0.6207	1.088
3	139325599	NRL1_3_139325599	0.1705	1	P	0.743	0.4859	1.136
2	172315269	RL1_2_172315269	0.1721	1	A	0.8571	0.6869	1.069
4	131260507	NRL1_4_131260507	0.173	1	P	1.274	0.8991	1.806
11	122476868	RL1_11_122476868	0.1769	1	P	1.213	0.9166	1.604
9	87276767	NRL1_9_87276767	0.1802	1	P	0.7692	0.524	1.129
3	140175366	NRL1_3_140175366	0.1854	1	P	1.972	0.722	5.384
13	61107676	NRL1_13_61107676	0.1858	1	P	0.7228	0.4469	1.169
23	35046004	NRL1_X_35046004	0.1863	1	P	2.59	0.6315	10.62
4	181774007	RL1_4_181774007	0.1879	1	A	0.7271	0.4524	1.168
7	41271202	NRL1_7_41271202	0.1905	1	P	0.8162	0.6022	1.106
11	90089501	NRL1_11_90089501	0.199	1	P	0.6755	0.3712	1.229
4	65943360	NRL1_4_65943360	0.1992	1	P	0.8765	0.7167	1.072
3	91532555	NRL1_3_91532555	0.2017	1	P	1.174	0.9177	1.502
4	14847414	NRL1_4_14847414	0.2105	1	P	0.8204	0.6018	1.118
8	84516387	NRL1_8_84516387	0.2107	1	P	0.813	0.588	1.124
6	68488853	NRL1_6_68488853	0.211	1	P	0.8427	0.6444	1.102
2	76299391	RL1_2_76299391	0.2125	1	P	1.422	0.8175	2.474
1	194965514	NRL1_1_194965514	0.2131	1	P	0.8581	0.6745	1.092
10	24087908	NRL1_10_24087908	0.214	1	P	0.8983	0.7585	1.064
3	80876160	RL1_3_80876160	0.2153	1	P	1.219	0.8913	1.667
14	39629206	RL1_14_39629206	0.2167	1	A	1.131	0.9303	1.375
18	54426593	RL1_18_54426593	0.2176	1	P	0.89	0.7395	1.071
14	30681620	NRL1_14_30681620	0.221	1	P	0.8611	0.6777	1.094
4	101866629	RL1_4_101866629	0.222	1	A	0.8941	0.747	1.07
18	31152955	NRL1_18_31152955	0.223	1	P	1.168	0.9101	1.498
3	86215800	NRL1_3_86215800	0.2237	1	P	1.571	0.7588	3.253
5	124819656	NRL1_5_124819656	0.2253	1	P	0.7748	0.513	1.17
4	151419572	RL1_4_151419572	0.2277	1	P	1.115	0.9342	1.331
14	86396325	NRL1_14_86396325	0.2306	1	P	1.499	0.7734	2.905
9	7741406	NRL1_9_7741406	0.2315	1	P	1.169	0.9054	1.508
6	126302452	NRL1_6_126302452	0.2323	1	P	1.669	0.7202	3.868
11	41810260	NRL1_11_41810260	0.235	1	P	1.122	0.928	1.356
20	17880293	NRL1_20_17880293	0.2366	1	P	0.7928	0.5398	1.165
10	76586847	RL1_10_76586847	0.2371	1	A	1.112	0.9326	1.326
23	78441355	RL1_X_78441355	0.2372	1	P	1.159	0.9074	1.48
20	52350830	NRL1_20_52350830	0.2389	1	P	0.698	0.3837	1.27
14	93422395	NRL1_14_93422395	0.2408	1	P	1.598	0.7302	3.497
22	12500811	NRL1_22_12500811	0.242	1	P	0.6963	0.3797	1.277
2	198915190	NRL1_2_198915190	0.2429	1	P	0.852	0.6511	1.115
2	82839732	RL1_2_82839732	0.2441	1	A	1.314	0.8301	2.079
4	29479096	NRL1_4_29479096	0.2448	1	P	0.7849	0.5219	1.181
4	166755898	RL1_4_166755898	0.2454	1	P	0.877	0.7028	1.094
1	105853806	NRL1_1_105853806	0.2465	1	P	0.7917	0.5333	1.175
4	74717544	RL1_4_74717544	0.2473	1	P	1.117	0.9262	1.346
15	45026631	NRL1_15_45026631	0.2475	1	P	0.8213	0.5882	1.147
12	96518791	NRL1_12_96518791	0.2493	1	P	0.6939	0.3726	1.292
14	62881760	NRL1_14_62881760	0.2547	1	P	1.493	0.7489	2.978
10	129670151	NRL1_10_129670151	0.2557	1	P	0.7688	0.4885	1.21
11	134435748	NRL1_11_134435748	0.2562	1	A	1.169	0.8927	1.531
12	70626265	NRL1_12_70626265	0.2563	1	P	1.367	0.7968	2.345
5	133598407	NRL1_5_133598407	0.2568	1	P	1.243	0.8533	1.811
3	79167163	NRL1_3_79167163	0.2572	1	P	1.27	0.8398	1.921
6	2135556	NRL1_6_2135556	0.2579	1	P	1.969	0.609	6.363
1	84052257	RL1_1_84052257	0.2582	1	P	0.8906	0.7286	1.089
23	124981770	RL1_X_124981770	0.2633	1	A	0.8097	0.5593	1.172
12	85112512	NRL1_12_85112512	0.2649	1	P	1.128	0.9129	1.393
20	29746075	NRL1_20_29746075	0.2704	1	P	1.229	0.8518	1.773
7	150603941	NRL1_7_150603941	0.2745	1	P	1.129	0.9081	1.404
23	48232280	RL1_X_48232280	0.2792	1	A	1.124	0.9096	1.389
8	125582877	RL1_8_125582877	0.2815	1	P	0.8447	0.6212	1.148
23	141421208	RL1_X_141421208	0.282	1	P	1.146	0.8943	1.467
3	124849838	NRL1_3_124849838	0.284	1	P	1.241	0.8362	1.841
5	21207623	NRL1_5_21207623	0.2885	1	P	1.117	0.9104	1.371
11	75035365	NRL1_11_75035365	0.2918	1	P	1.321	0.7871	2.218
23	11935081	RL1_X_11935081	0.2945	1	A	1.124	0.9035	1.397
11	54548361	NRL1_11_54548361	0.2962	1	P	1.727	0.6196	4.811
12	41844269	RL1_12_41844269	0.2994	1	P	1.127	0.8993	1.412
13	85297477	NRL1_13_85297477	0.3011	1	A	0.908	0.7562	1.09
4	119796389	NRL1_4_119796389	0.3044	1	P	0.8736	0.675	1.131
10	118423964	NRL1_10_118423964	0.3058	1	P	0.7008	0.355	1.384
14	58753684	NRL1_14_58753684	0.306	1	P	1.149	0.8805	1.5
12	126318397	NRL1_12_126318397	0.3068	1	P	0.9007	0.737	1.101
4	90675648	RL1_4_90675648	0.3072	1	P	1.178	0.8603	1.612
11	36536940	NRL1_11_36536940	0.3123	1	P	1.153	0.8747	1.52
5	156192868	NRL1_5_156192868	0.3131	1	P	0.904	0.7431	1.1
3	38584591	NRL1_3_38584591	0.3148	1	P	1.118	0.8993	1.39
1	119010743	NRL1_1_119010743	0.3163	1	P	0.8868	0.7012	1.122
7	9595023	RL1_7_9595023	0.319	1	P	1.112	0.9024	1.37
1	101513435	NRL1_1_101513435	0.3197	1	P	0.9139	0.7653	1.091
2	211842472	NRL1_2_211842472	0.322	1	P	0.8815	0.6868	1.131
3	148567632	NRL1_3_148567632	0.3272	1	P	0.8157	0.5427	1.226
6	120059117	NRL1_6_120059117	0.3297	1	P	1.146	0.8715	1.506
7	120983395	NRL1_7_120983395	0.3337	1	P	1.248	0.7962	1.957
4	189404992	NRL1_4_189404992	0.334	1	P	1.168	0.8522	1.601
1	30567814	RL1_1_30567814	0.3344	1	A	1.382	0.7164	2.667
3	14174328	NRL1_3_14174328	0.3366	1	P	0.7541	0.4241	1.341
23	144323856	RL1_X_144323856	0.3371	1	A	1.105	0.9014	1.354
6	76670221	NRL1_6_76670221	0.3378	1	P	1.383	0.7129	2.682
2	19877098	NRL1_2_19877098	0.3387	1	P	0.8814	0.6806	1.141
8	105666789	NRL1_8_105666789	0.339	1	P	1.567	0.6239	3.938
4	93638304	RL1_4_93638304	0.3393	1	A	1.091	0.9121	1.306
3	144891241	NRL1_3_144891241	0.3398	1	P	0.8015	0.5089	1.262
12	117376655	NRL1_12_117376655	0.3413	1	P	0.9146	0.761	1.099
20	61557776	NRL1_20_61557776	0.3438	1	P	0.8165	0.5367	1.242
4	146304144	NRL1_4_146304144	0.3439	1	A	0.9145	0.76	1.1
18	54236375	NRL1_18_54236375	0.3445	1	P	1.104	0.8991	1.356
2	200773362	NRL1_2_200773362	0.3465	1	P	1.155	0.8559	1.558
3	105587164	RL1_3_105587164	0.3523	1	A	1.107	0.8934	1.372
8	70671337	RL1_8_70671337	0.3528	1	P	0.9194	0.7702	1.098
4	57221181	RL1_4_57221181	0.3549	1	P	0.9052	0.7329	1.118
3	24946383	NRL1_3_24946383	0.3562	1	P	0.9079	0.7393	1.115
2	190613988	NRL1_2_190613988	0.3562	1	P	0.9033	0.7277	1.121
5	24370437	RL1_5_24370437	0.3564	1	P	1.154	0.8511	1.565
13	63995722	NRL1_13_63995722	0.3575	1	P	1.34	0.7184	2.5
10	67043938	NRL1_10_67043938	0.3585	1	P	1.153	0.851	1.562
6	97648337	NRL1_6_97648337	0.3666	1	P	1.435	0.6552	3.142
2	36677514	NRL1_2_36677514	0.3686	1	P	0.776	0.4464	1.349
5	122240437	RL1_5_122240437	0.3707	1	A	1.101	0.8922	1.358
8	82828458	NRL1_8_82828458	0.3713	1	P	0.8845	0.6759	1.158
1	192293138	NRL1_1_192293138	0.3715	1	P	1.103	0.8898	1.367
15	70729515	RL1_15_70729515	0.3719	1	A	0.8695	0.6396	1.182
11	54593926	NRL1_11_54593926	0.3725	1	P	0.8544	0.6046	1.207
12	96971767	NRL1_12_96971767	0.3771	1	P	1.196	0.8039	1.78
4	21159383	RL1_4_21159383	0.3771	1	P	0.9211	0.7675	1.105
11	83941324	NRL1_11_83941324	0.3841	1	P	0.887	0.6772	1.162
4	63203814	NRL1_4_63203814	0.386	1	P	1.225	0.7742	1.939
9	97913268	NRL1_9_97913268	0.386	1	P	1.098	0.8883	1.358
21	30889010	NRL1_21_30889010	0.3872	1	P	0.7664	0.4194	1.401
3	80541026	NRL1_3_80541026	0.3873	1	P	0.9184	0.7571	1.114
8	18001988	RL1_8_18001988	0.3909	1	A	0.799	0.4786	1.334
12	27311587	NRL1_12_27311587	0.3911	1	P	1.271	0.7351	2.196
1	44270801	NRL1_1_44270801	0.3913	1	P	0.7163	0.334	1.536
5	33633243	NRL1_5_33633243	0.3941	1	A	1.14	0.8432	1.542
4	52762309	NRL1_4_52762309	0.3942	1	P	1.17	0.815	1.681
1	80939088	RL1_1_80939088	0.395	1	P	1.095	0.888	1.351
10	57538494	NRL1_10_57538494	0.3961	1	P	0.8002	0.4782	1.339
11	61084376	RL1_11_61084376	0.3965	1	A	0.8833	0.6631	1.177
6	70010348	RL1_6_70010348	0.4	1	A	0.8786	0.6501	1.188
10	51303343	NRL1_10_51303343	0.4002	1	P	0.8241	0.525	1.293
10	128826795	NRL1_10_128826795	0.4016	1	P	1.278	0.7201	2.27
2	136668572	NRL1_2_136668572	0.4035	1	P	0.8895	0.6758	1.171
11	87855864	NRL1_11_87855864	0.4037	1	P	0.7063	0.3123	1.597
6	68432289	RL1_6_68432289	0.4061	1	A	1.156	0.8207	1.629
4	87347109	RL1_4_87347109	0.4072	1	A	1.111	0.866	1.426
15	82882884	RL1_15_82882884	0.4074	1	P	0.9285	0.7791	1.107
19	46521682	NRL1_19_46521682	0.4075	1	P	0.7918	0.4558	1.376
6	74155733	RL1_6_74155733	0.4125	1	P	1.088	0.8892	1.331
6	58155500	NRL1_6_58155500	0.4134	1	P	1.14	0.8329	1.56
4	151811671	NRL1_4_151811671	0.4148	1	P	0.886	0.6623	1.185
1	113545899	NRL1_1_113545899	0.4155	1	P	0.7903	0.4484	1.393
18	15095263	NRL1_18_15095263	0.4163	1	A	0.9214	0.7563	1.122
15	19816874	RL1_15_19816874	0.419	1	A	1.089	0.8855	1.339
7	113776122	RL1_7_113776122	0.4194	1	P	1.194	0.776	1.838
3	125171205	RL1_3_125171205	0.4209	1	P	1.196	0.7733	1.85
3	41776585	RL1_3_41776585	0.4258	1	A	1.112	0.8561	1.445
4	137492407	NRL1_4_137492407	0.4271	1	P	0.8128	0.4874	1.356
2	160120334	RL1_2_160120334	0.4294	1	A	0.8887	0.6633	1.191
11	7263813	NRL1_11_7263813	0.4296	1	P	1.373	0.6255	3.012
1	63239685	RL1_1_63239685	0.4315	1	A	0.9308	0.7785	1.113
6	161982232	RL1_6_161982232	0.4324	1	A	0.8835	0.6485	1.204
4	73377988	NRL1_4_73377988	0.4327	1	P	0.7958	0.4498	1.408
3	59867177	NRL1_3_59867177	0.4329	1	P	1.073	0.8993	1.281
14	83169510	RL1_14_83169510	0.4349	1	P	0.9264	0.7645	1.122
1	220115690	NRL1_1_220115690	0.4358	1	P	0.7393	0.3459	1.58
14	85870495	NRL1_14_85870495	0.4411	1	P	1.298	0.6682	2.523
10	122695715	NRL1_10_122695715	0.4439	1	P	1.085	0.8802	1.338
9	72290005	NRL1_9_72290005	0.4477	1	P	1.131	0.8228	1.555
7	124811280	NRL1_7_124811280	0.4509	1	P	0.8743	0.6167	1.24
2	172989382	NRL1_2_172989382	0.456	1	P	1.217	0.7259	2.041
15	46043383	NRL1_15_46043383	0.4632	1	P	0.7845	0.4101	1.501
6	152708856	RL1_6_152708856	0.4654	1	P	0.929	0.7622	1.132
3	83803979	RL1_3_83803979	0.4663	1	P	0.9099	0.7059	1.173
15	47215145	NRL1_15_47215145	0.4673	1	P	1.071	0.8902	1.288
12	84571369	NRL1_12_84571369	0.4684	1	P	0.9143	0.7177	1.165
4	19077843	RL1_4_19077843	0.4698	1	P	1.075	0.8838	1.307
12	63175399	NRL1_12_63175399	0.4744	1	P	0.86	0.5689	1.3
2	78764917	NRL1_2_78764917	0.4813	1	P	1.09	0.8582	1.383
12	84561437	NRL1_12_84561437	0.4827	1	P	1.09	0.8566	1.387
1	247687174	RL1_1_247687174	0.4877	1	P	1.103	0.8367	1.453
7	7979396	NRL1_7_7979396	0.4908	1	P	0.883	0.6197	1.258
13	29641702	RL1_13_29641702	0.4914	1	P	1.068	0.8859	1.287
1	169555621	NRL1_1_169555621	0.4921	1	P	0.9245	0.7389	1.157
7	53584823	NRL1_7_53584823	0.4944	1	P	0.9323	0.7624	1.14
5	133583290	RL1_5_133583290	0.4984	1	A	1.078	0.8678	1.338
1	162640850	NRL1_1_162640850	0.4995	1	P	1.417	0.5154	3.894
7	31484166	RL1_7_31484166	0.5003	1	A	0.9309	0.7559	1.146
1	184845610	RL1_1_184845610	0.5007	1	P	0.941	0.7883	1.123
18	61912742	NRL1_18_61912742	0.5044	1	P	1.175	0.7323	1.884
6	123532801	NRL1_6_123532801	0.515	1	P	0.9179	0.7093	1.188
7	141920676	RL1_7_141920676	0.516	1	A	1.204	0.6873	2.11
10	6369619	RL1_10_6369619	0.517	1	P	0.9329	0.7561	1.151
4	128044287	NRL1_4_128044287	0.5177	1	P	1.137	0.7701	1.68
7	71746930	RL1_7_71746930	0.5216	1	P	0.9256	0.7307	1.173
1	56365453	RL1_1_56365453	0.5239	1	P	0.943	0.7874	1.129
15	22286225	NRL1_15_22286225	0.5304	1	P	1.104	0.8101	1.505
18	61799142	NRL1_18_61799142	0.5315	1	P	1.131	0.7698	1.66
4	7994083	RL1_4_7994083	0.5318	1	P	0.9444	0.7894	1.13
14	39405890	NRL1_14_39405890	0.5378	1	P	0.9448	0.7888	1.132
3	151430767	NRL1_3_151430767	0.5398	1	A	0.9391	0.7681	1.148
9	4265417	NRL1_9_4265417	0.5454	1	P	1.302	0.5534	3.063
3	144132937	NRL1_3_144132937	0.547	1	P	0.7822	0.3517	1.74
7	93787631	RL1_7_93787631	0.5483	1	P	1.06	0.8765	1.282
10	36470358	NRL1_10_36470358	0.5502	1	P	1.142	0.7394	1.762
12	83617469	NRL1_12_83617469	0.5518	1	P	1.325	0.5241	3.351
2	166988442	RL1_2_166988442	0.5528	1	A	1.159	0.7118	1.888
14	75729464	NRL1_14_75729464	0.5555	1	P	0.832	0.4514	1.534
10	92948085	NRL1_10_92948085	0.558	1	P	1.245	0.5978	2.594
12	48535280	NRL1_12_48535280	0.5676	1	P	0.9253	0.709	1.208
7	119806507	NRL1_7_119806507	0.5689	1	P	0.9266	0.7127	1.205
9	24277397	NRL1_9_24277397	0.5718	1	P	1.257	0.5685	2.781
12	55388454	NRL1_12_55388454	0.574	1	P	0.8231	0.4175	1.623
4	134499558	NRL1_4_134499558	0.5758	1	P	0.7931	0.352	1.787
8	113780691	NRL1_8_113780691	0.5773	1	P	1.182	0.6564	2.129
3	174199438	NRL1_3_174199438	0.5781	1	P	0.9382	0.7494	1.175
18	43451579	RL1_18_43451579	0.5812	1	P	0.9445	0.7711	1.157
1	217375650	NRL1_1_217375650	0.5849	1	P	1.135	0.7205	1.788
15	50897115	NRL1_15_50897115	0.5871	1	P	0.9412	0.7564	1.171
4	18192734	NRL1_4_18192734	0.589	1	P	1.146	0.6993	1.877
8	130028989	NRL1_8_130028989	0.5892	1	P	0.9416	0.7569	1.171
11	110507165	NRL1_11_110507165	0.5897	1	P	0.9369	0.7394	1.187
7	58067957	NRL1_7_58067957	0.5909	1	P	0.8013	0.3572	1.797
1	218072286	RL1_1_218072286	0.5944	1	P	1.05	0.8781	1.255
11	49104082	RL1_11_49104082	0.5958	1	A	1.112	0.7517	1.644
4	59078841	RL1_4_59078841	0.5964	1	P	1.049	0.8781	1.254
8	61202601	NRL1_8_61202601	0.5966	1	P	1.166	0.6605	2.058
7	60958830	NRL1_7_60958830	0.6019	1	P	0.9276	0.6993	1.23
1	95336301	NRL1_1_95336301	0.6035	1	P	0.9288	0.7029	1.227
23	11707247	RL1_X_11707247	0.6037	1	A	1.066	0.8384	1.354
13	51015863	NRL1_13_51015863	0.6039	1	P	0.8075	0.3601	1.811
6	110155539	RL1_6_110155539	0.605	1	A	0.8809	0.5447	1.425
4	10631070	NRL1_4_10631070	0.6056	1	P	0.9073	0.6271	1.313
4	133675268	NRL1_4_133675268	0.6102	1	P	1.049	0.8726	1.261
2	169248625	RL1_2_169248625	0.6127	1	A	1.091	0.7779	1.531
11	24327950	RL1_11_24327950	0.6164	1	A	1.07	0.8214	1.394
1	48963084	NRL1_1_48963084	0.6168	1	P	0.8992	0.5932	1.363
8	134070687	RL1_8_134070687	0.6177	1	P	0.9556	0.7994	1.142
20	43395974	RL1_20_43395974	0.622	1	P	1.047	0.8718	1.258
17	70361268	NRL1_17_70361268	0.6238	1	P	0.952	0.7822	1.159
3	146570515	NRL1_3_146570515	0.6288	1	P	1.259	0.4949	3.202
7	42490276	NRL1_7_42490276	0.6311	1	P	0.9265	0.6784	1.265
4	144542979	NRL1_4_144542979	0.6328	1	P	1.198	0.5712	2.512
4	129440515	NRL1_4_129440515	0.6347	1	P	1.115	0.7122	1.745
2	105546707	NRL1_2_105546707	0.6393	1	P	1.078	0.7863	1.479
3	152593950	RL1_3_152593950	0.6398	1	P	0.9447	0.7445	1.199
5	165068154	NRL1_5_165068154	0.6448	1	P	0.9282	0.6761	1.274
21	15762142	NRL1_21_15762142	0.6475	1	P	0.9098	0.6066	1.365
4	107355539	RL1_4_107355539	0.6481	1	A	1.042	0.8721	1.246
10	126056627	RL1_10_126056627	0.6541	1	P	1.042	0.8704	1.247
4	78347981	RL1_4_78347981	0.6544	1	P	1.049	0.8506	1.294
2	88729729	RL1_2_88729729	0.6558	1	P	0.9574	0.7904	1.16
4	56630901	NRL1_4_56630901	0.6573	1	P	1.053	0.8386	1.322
6	29952446	NRL1_6_29952446	0.6575	1	P	0.8968	0.554	1.452
8	72875530	RL1_8_72875530	0.6586	1	P	0.9309	0.6777	1.279
1	115541911	NRL1_1_115541911	0.661	1	P	0.8443	0.3963	1.799
12	25622919	NRL1_12_25622919	0.6615	1	P	0.9264	0.658	1.304
8	110387816	NRL1_8_110387816	0.6621	1	P	0.9137	0.6095	1.37
4	85686803	NRL1_4_85686803	0.6679	1	P	1.08	0.7605	1.533
1	199469616	RL1_1_199469616	0.6683	1	P	1.05	0.8406	1.311
3	27092905	RL1_3_27092905	0.6686	1	A	0.9073	0.5811	1.417
3	147610562	NRL1_3_147610562	0.6698	1	P	0.8501	0.4029	1.793
10	39193670	NRL1_10_39193670	0.6702	1	P	1.086	0.7418	1.591
10	5019122	NRL1_10_5019122	0.6709	1	P	1.103	0.7009	1.737
10	57103787	RL1_10_57103787	0.6762	1	A	0.9567	0.7772	1.178
1	84368306	NRL1_1_84368306	0.6835	1	P	0.9127	0.5884	1.416
4	27739380	NRL1_4_27739380	0.6844	1	P	0.9097	0.5765	1.436
4	163737162	RL1_4_163737162	0.6848	1	A	0.9641	0.8079	1.15
21	5305253	NRL1_21_5305253	0.686	1	P	0.9433	0.7106	1.252
6	77270924	NRL1_6_77270924	0.6884	1	A	0.9642	0.8068	1.152
23	11635013	NRL1_X_11635013	0.6898	1	P	0.8344	0.343	2.03
3	20049041	NRL1_3_20049041	0.6938	1	P	0.9024	0.5411	1.505
5	23023280	NRL1_5_23023280	0.6945	1	P	1.126	0.6236	2.032
5	40041243	NRL1_5_40041243	0.697	1	P	1.095	0.6935	1.729
14	70731082	NRL1_14_70731082	0.6985	1	P	1.057	0.7988	1.398
5	16464200	NRL1_5_16464200	0.6992	1	P	1.145	0.577	2.27
12	12780760	NRL1_12_12780760	0.7007	1	A	1.036	0.8641	1.243
3	82095718	NRL1_3_82095718	0.7013	1	P	0.9429	0.6984	1.273
4	70328908	RL1_4_70328908	0.7017	1	A	1.077	0.7361	1.576
4	156526814	NRL1_4_156526814	0.7053	1	P	1.06	0.7848	1.431
17	15607879	NRL1_17_15607879	0.709	1	P	0.9431	0.6934	1.283
12	33172869	NRL1_12_33172869	0.7091	1	P	0.9612	0.7809	1.183
9	65051583	NRL1_9_65051583	0.7097	1	P	0.8802	0.4497	1.723
2	175481955	RL1_2_175481955	0.7186	1	A	1.037	0.8526	1.26
21	7236381	NRL1_21_7236381	0.7211	1	P	1.185	0.4667	3.009
1	13110585	NRL1_1_13110585	0.7216	1	P	0.922	0.5897	1.441
22	28669468	NRL1_22_28669468	0.7217	1	P	1.129	0.5789	2.202
13	63115063	NRL1_13_63115063	0.7228	1	P	1.128	0.5809	2.189
3	137353519	RL1_3_137353519	0.7244	1	A	0.9681	0.8085	1.159
4	87562750	RL1_4_87562750	0.7248	1	P	1.032	0.866	1.23
1	55939725	NRL1_1_55939725	0.7267	1	P	0.9501	0.7131	1.266
6	32557349	NRL1_6_32557349	0.7288	1	P	1.057	0.7727	1.446
4	16942631	RL1_4_16942631	0.7316	1	A	1.162	0.4918	2.748
5	41599343	RL1_5_41599343	0.7325	1	A	1.043	0.8204	1.325
14	81010879	NRL1_14_81010879	0.7337	1	P	1.176	0.4628	2.986
6	29786371	NRL1_6_29786371	0.7368	1	P	0.8952	0.4692	1.708
9	91296199	NRL1_9_91296199	0.737	1	P	0.9428	0.6687	1.329
18	37819738	RL1_18_37819738	0.7382	1	A	1.172	0.4618	2.975
1	238689007	RL1_1_238689007	0.7399	1	A	1.032	0.8555	1.246
8	114869552	NRL1_8_114869552	0.7418	1	P	1.04	0.8236	1.313
7	32350555	RL1_7_32350555	0.7431	1	P	0.9488	0.6927	1.299
21	27696867	NRL1_21_27696867	0.7439	1	P	1.036	0.839	1.279
8	57164765	NRL1_8_57164765	0.7442	1	P	0.8887	0.4374	1.806
3	85527418	NRL1_3_85527418	0.7447	1	P	0.9694	0.8038	1.169
8	69194235	NRL1_8_69194235	0.7455	1	P	0.8932	0.4517	1.766
7	85272409	NRL1_7_85272409	0.7496	1	A	0.9696	0.8021	1.172
6	32621790	NRL1_6_32621790	0.7525	1	P	0.9573	0.7298	1.256
2	177811533	NRL1_2_177811533	0.7534	1	P	0.9699	0.8016	1.174
7	108188819	NRL1_7_108188819	0.7546	1	A	1.034	0.8392	1.274
2	36154109	NRL1_2_36154109	0.7551	1	P	1.042	0.8051	1.348
2	66408757	NRL1_2_66408757	0.7562	1	P	0.9041	0.4785	1.708
3	26482973	NRL1_3_26482973	0.7572	1	P	0.9618	0.7516	1.231
2	82961215	NRL1_2_82961215	0.7577	1	P	1.047	0.7826	1.4
6	155325949	NRL1_6_155325949	0.7579	1	P	0.8901	0.4245	1.866
3	55754552	NRL1_3_55754552	0.7608	1	A	0.9697	0.7957	1.182
6	16950725	NRL1_6_16950725	0.7625	1	P	1.029	0.8544	1.24
8	71100931	NRL1_8_71100931	0.7664	1	P	1.088	0.6248	1.893
5	11391164	NRL1_5_11391164	0.7666	1	P	0.9692	0.7881	1.192
13	58512329	RL1_13_58512329	0.7667	1	A	0.9682	0.7818	1.199
1	201645690	NRL1_1_201645690	0.7669	1	P	1.06	0.7205	1.56
5	39926016	NRL1_5_39926016	0.7694	1	P	1.061	0.7159	1.571
3	58798150	NRL1_3_58798150	0.7715	1	P	1.104	0.5675	2.146
10	82222634	NRL1_10_82222634	0.773	1	P	0.8903	0.4041	1.961
13	21915666	NRL1_13_21915666	0.7755	1	P	1.028	0.8516	1.24
6	65550147	RL1_6_65550147	0.7787	1	P	0.9736	0.8078	1.173
2	134209147	RL1_2_134209147	0.7796	1	P	1.026	0.8588	1.225
4	137256180	NRL1_4_137256180	0.7806	1	P	1.026	0.8582	1.226
5	147883862	NRL1_5_147883862	0.7832	1	P	0.9456	0.635	1.408
5	137679101	NRL1_5_137679101	0.7842	1	P	0.9735	0.8034	1.18
5	33797452	NRL1_5_33797452	0.7846	1	P	0.967	0.7601	1.23
4	114211547	NRL1_4_114211547	0.7853	1	P	1.025	0.8583	1.224
9	79467878	NRL1_9_79467878	0.786	1	P	1.064	0.678	1.671
4	111707817	NRL1_4_111707817	0.7889	1	P	0.9745	0.8065	1.178
6	129786303	NRL1_6_129786303	0.7889	1	P	1.093	0.5698	2.097
3	186654352	NRL1_3_186654352	0.789	1	P	0.9751	0.8108	1.173
3	130628734	RL1_3_130628734	0.7892	1	A	0.9709	0.7821	1.205
11	50440809	NRL1_11_50440809	0.7897	1	P	0.9569	0.6923	1.323
1	82660295	RL1_1_82660295	0.7925	1	P	0.9633	0.7289	1.273
1	74518835	RL1_1_74518835	0.797	1	A	0.9228	0.5003	1.702
7	49680253	RL1_7_49680253	0.8025	1	P	1.025	0.8446	1.244
1	165379429	NRL1_1_165379429	0.805	1	P	0.932	0.533	1.63
17	71778246	NRL1_17_71778246	0.8069	1	P	0.9255	0.4976	1.722
23	38238298	NRL1_X_38238298	0.8075	1	P	0.8877	0.3405	2.314
4	46053988	RL1_4_46053988	0.8081	1	A	0.9783	0.8196	1.168
3	90530454	NRL1_3_90530454	0.8113	1	P	1.102	0.4977	2.438
9	108802689	NRL1_9_108802689	0.8123	1	P	0.9673	0.735	1.273
5	42165840	RL1_5_42165840	0.8128	1	P	0.9778	0.8122	1.177
4	102951963	RL1_4_102951963	0.8153	1	A	1.021	0.8555	1.219
10	23553129	NRL1_10_23553129	0.8164	1	P	1.028	0.8168	1.293
4	60113855	NRL1_4_60113855	0.8175	1	P	0.9492	0.6097	1.478
3	193636386	NRL1_3_193636386	0.821	1	P	1.021	0.8539	1.22
13	60647038	NRL1_13_60647038	0.8222	1	P	1.027	0.817	1.29
1	104485604	NRL1_1_104485604	0.8256	1	P	0.968	0.7245	1.293
12	126298972	RL1_12_126298972	0.8264	1	A	1.023	0.8332	1.257
6	31316803	NRL1_6_31316803	0.8278	1	P	1.034	0.765	1.398
17	34808407	NRL1_17_34808407	0.8283	1	P	1.06	0.6274	1.79
1	102103367	NRL1_1_102103367	0.8296	1	P	1.023	0.8319	1.258
23	86350181	RL1_X_86350181	0.8304	1	P	1.024	0.8236	1.273
9	12556851	RL1_9_12556851	0.8502	1	A	0.9793	0.7886	1.216
10	13217270	RL1_10_13217270	0.8516	1	A	1.018	0.8438	1.228
16	76831894	NRL1_16_76831894	0.8524	1	P	1.023	0.8073	1.296
4	47005768	NRL1_4_47005768	0.8534	1	A	0.9822	0.8115	1.189
6	154263449	NRL1_6_154263449	0.8551	1	P	1.041	0.677	1.6
6	125370898	NRL1_6_125370898	0.8572	1	P	0.9523	0.559	1.622
11	94944680	NRL1_11_94944680	0.8611	1	P	0.9578	0.5906	1.553
3	43221188	NRL1_3_43221188	0.866	1	P	1.037	0.6784	1.586
4	147032790	NRL1_4_147032790	0.8687	1	P	0.9645	0.6286	1.48
6	62658302	NRL1_6_62658302	0.869	1	P	1.019	0.8151	1.274
10	79965542	RL1_10_79965542	0.8701	1	A	0.9611	0.5972	1.547
6	13502803	NRL1_6_13502803	0.8735	1	A	0.9837	0.8032	1.205
7	64289526	NRL1_7_64289526	0.8771	1	P	1.063	0.4884	2.315
5	1645658	NRL1_5_1645658	0.8784	1	P	1.015	0.8387	1.228
13	53513201	NRL1_13_53513201	0.8792	1	P	1.075	0.4212	2.746
17	70458957	RL1_17_70458957	0.8799	1	P	0.9864	0.8257	1.178
4	102422595	NRL1_4_102422595	0.8815	1	P	0.9855	0.8129	1.195
2	238717539	RL1_2_238717539	0.8833	1	A	1.031	0.6889	1.542
8	71487001	NRL1_8_71487001	0.89	1	P	0.9877	0.8289	1.177
18	836735	RL1_18_836735	0.8934	1	A	0.9701	0.6221	1.513
6	19257995	NRL1_6_19257995	0.8935	1	P	0.971	0.6312	1.494
8	5971760	NRL1_8_5971760	0.8992	1	A	1.012	0.8381	1.223
1	218009162	RL1_1_218009162	0.9008	1	P	1.013	0.8234	1.247
2	6910472	NRL1_2_6910472	0.9026	1	P	1.016	0.7884	1.309
13	77480951	NRL1_13_77480951	0.9043	1	P	0.9679	0.5682	1.649
15	80327199	NRL1_15_80327199	0.905	1	P	1.042	0.533	2.036
16	18821223	RL1_16_18821223	0.9087	1	P	1.01	0.846	1.207
6	24811660	RL1_6_24811660	0.9115	1	P	0.9866	0.7775	1.252
18	24323409	RL1_18_24323409	0.9181	1	P	0.9907	0.8286	1.184
10	25418771	NRL1_10_25418771	0.9195	1	A	0.9886	0.7921	1.234
8	118709464	NRL1_8_118709464	0.9208	1	P	0.9885	0.787	1.242
3	174037918	NRL1_3_174037918	0.922	1	P	1.033	0.5428	1.964
6	84608441	RL1_6_84608441	0.9229	1	P	0.9872	0.7607	1.281
14	48654345	NRL1_14_48654345	0.9231	1	P	0.9612	0.4299	2.149
4	58021114	RL1_4_58021114	0.9232	1	A	1.009	0.8451	1.204
4	58756285	NRL1_4_58756285	0.9261	1	P	0.9845	0.7076	1.37
8	91520166	RL1_8_91520166	0.9265	1	A	0.982	0.668	1.444
8	128452923	RL1_8_128452923	0.9265	1	P	0.9767	0.5922	1.611
23	81841155	RL1_X_81841155	0.9266	1	A	0.9897	0.7948	1.233
1	113497221	RL1_1_113497221	0.9268	1	A	1.012	0.7919	1.292
12	83450282	RL1_12_83450282	0.9274	1	P	1.009	0.8383	1.214
14	30385477	NRL1_14_30385477	0.9302	1	P	1.014	0.7413	1.387
13	26913989	NRL1_13_26913989	0.9337	1	P	0.9922	0.8243	1.194
8	65391143	NRL1_8_65391143	0.9366	1	P	0.9851	0.6812	1.425
12	126170693	NRL1_12_126170693	0.9366	1	P	1.017	0.6778	1.525
6	102398219	NRL1_6_102398219	0.9439	1	P	0.9877	0.6994	1.395
11	123371086	NRL1_11_123371086	0.9482	1	P	0.9913	0.7618	1.29
7	85415435	NRL1_7_85415435	0.954	1	P	0.9944	0.822	1.203
12	78944257	NRL1_12_78944257	0.9576	1	P	0.9928	0.7604	1.296
8	74811501	NRL1_8_74811501	0.9613	1	P	0.9919	0.7144	1.377
5	104518588	RL1_5_104518588	0.9622	1	P	1.005	0.8335	1.211
1	74727223	NRL1_1_74727223	0.9651	1	A	1.004	0.841	1.199
1	118263060	NRL1_1_118263060	0.9682	1	P	1.01	0.6203	1.644
5	144951450	NRL1_5_144951450	0.9705	1	P	0.9952	0.773	1.281
1	86275297	RL1_1_86275297	0.9724	1	P	1.004	0.8198	1.228
22	22131986	NRL1_22_22131986	0.9729	1	P	0.9965	0.813	1.221
22	43928725	NRL1_22_43928725	0.9739	1	P	1.003	0.8394	1.198
16	83637253	RL1_16_83637253	0.9776	1	A	1.004	0.7563	1.333
7	33194516	NRL1_7_33194516	0.979	1	P	1.009	0.5197	1.959
4	117844104	NRL1_4_117844104	0.9802	1	P	0.9965	0.7546	1.316
9	102311387	NRL1_9_102311387	0.9806	1	P	1.003	0.78	1.29
3	134955075	RL1_3_134955075	0.9813	1	A	1.002	0.8402	1.195
4	33254654	NRL1_4_33254654	0.9846	1	P	0.9923	0.4522	2.177
20	17389152	NRL1_20_17389152	0.9865	1	P	0.9931	0.4459	2.212
2	22483467	NRL1_2_22483467	0.9867	1	P	1.006	0.5179	1.953
2	53398624	RL1_2_53398624	0.9875	1	A	1.003	0.7153	1.406
13	85766014	NRL1_13_85766014	0.9899	1	P	0.9988	0.8256	1.208
8	133959999	NRL1_8_133959999	0.9915	1	P	0.9989	0.8135	1.227
7	70723703	NRL1_7_70723703	0.9922	1	P	1.001	0.7903	1.268
9	5491418	NRL1_9_5491418	0.9931	1	P	0.9989	0.7778	1.283
21	18144996	NRL1_21_18144996	0.9961	1	A	1.001	0.8175	1.224
5	68967648	NRL1_5_68967648	0.9972	1	P	1	0.8341	1.2
11	112213894	NRL1_11_112213894	0.9975	1	P	0.9997	0.8133	1.229
20	31886531	NRL1_20_31886531	0.9994	1	P	0.9997	0.3891	2.568
